# Supplementary material for: Self-adaptive nanozymes with enhanced multi-enzyme activities for sequential multimodal therapy of drug-resistant bacteria-infected wounds
Source: Nat Commun. 2026 May 28;17:6935. doi: 10.1038/s41467-026-73672-2 (PMC13389173; doi:10.1038/s41467-026-73672-2)
Supplement: Supplementary file 4 — source data [file 41467_2026_73672_MOESM4_ESM.xlsx]

## Sheet: Fig. 2
Fig. 2b					Fig. 2b				Fig. 2c									Fig. 2d												Fig. 2g								Fig. 2h										Fig. 2i
Raw Data		Fitting Data			Zeta potential (mV)	Average	SD		Raw Data				Fitting Data					Raw Data		Fitting Data			PDF#04-001-0409-Ir		PDF#97-004-1525-Pt		PDF#97-004-3493-Cu			Raw Data		Fitting Data						Raw Data		Fitting Data								Raw Data
																							2-Theta (degree)	Intensity (a.u.)	2-Theta (degree)	Intensity (a.u.)	2-Theta (degree)	Intensity (a.u.)
Size classes (nm)	Volume Distribution Data (%)				-24.95	-25.25	0.3		Distance (nm)	Cu K	Ir M	Pt M	Distance (nm)	Pt M	Ir M	Cu K		2-Theta (degree)	Intensity (a.u.)	2-Theta (degree)	Intensity (a.u.)		40.673	100	39.275	100	43.316	100		Binding Energy (eV)	Intensity (a.u.)	Binding Energy (eV)	Intensity (a.u.)	Background	Ir4+4f7/2	Ir4+4f5/2		Binding Energy (eV)	Intensity (a.u.)	Binding Energy (eV)	Intensity (a.u.)	Background	Pt04f7/2	Pt2+4f7/2	Pt04f5/2	Pt2+4f5/2		Binding Energy (eV)	Intensity (a.u.)
0.4	0	0.4	-0.000856107		-25.25				0	0	1	1	0	0.56861	0.63693	0.38453		5.0001	334	5.0001	307.19		47.319	46	45.667	48.1	50.448	45.2		69	5452.51	69	5628.01	5452.51	5546.42	5534.1		82.5	8728.37	82.5	8831.59	8728.37	8731.11	8735.27	8792.5	8757.81		581.88	22594.3
0.46323	0	0.40402	-0.000854735		-25.55				0.3	1	0	0	0.3	0.54218	0.61728	0.4419		5.03998	342	5.03998	302.206		69.156	23.3	66.569	29.4	74.124	22.5		68.9	5448.12	68.9	5635.26	5452.51	5549.28	5538.48		82.4	8854.08	82.4	8838.24	8728.37	8731.16	8735.41	8794.14	8762.64		581.78	22388.9
0.53646	0	0.40807	-0.000853348						0.5	0	1	1	0.5	0.51772	0.59819	0.49692		5.07986	357	5.07986	297.333		83.439	23.8						68.8	5533.13	68.8	5643.02	5452.54	5552.31	5543.26		82.3	8869.3	82.3	8844.82	8727.55	8730.4	8734.73	8795.02	8767.33		581.68	22903.3
0.62126	0	0.41217	-0.000851946						0.8	1	0	0	0.8	0.49521	0.57967	0.54959		5.11975	339	5.11975	292.571		88.066	6.6						68.7	5544.57	68.7	5650.75	5451.99	5554.89	5547.85		82.2	8813.11	82.2	8852.14	8726.63	8729.52	8733.96	8795.86	8772.69		581.58	22924.2
0.71947	0	0.41631	-0.000850528						1	0	1	0	1	0.47467	0.56172	0.59992		5.15963	342	5.15963	287.92		106.758	3						68.6	5418.87	68.6	5659	5451.36	5557.55	5552.81		82.1	8787.66	82.1	8860.75	8726.07	8729.01	8733.54	8797.14	8779.25		581.48	22742.6
0.8332	0	0.42049	-0.000849096						1.3	0	1	1	1.3	0.45609	0.54433	0.64789		5.19951	309	5.19951	283.379		121.998	9.8						68.5	5334.84	68.5	5668.77	5451.58	5561.21	5559.14		82	9101.61	82	8870.53	8725.66	8728.67	8733.3	8798.65	8786.91		581.38	22697
0.96492	0	0.42471	-0.000847648						1.5	2	0	0	1.5	0.43947	0.5275	0.69352		5.23939	297	5.23939	278.949		127.62	9.4						68.4	5320.74	68.4	5679.88	5452.38	5565.62	5566.64		81.9	8823.5	81.9	8879.39	8723.22	8726.28	8731.01	8798.19	8793.56		581.28	23031.8
1.11745	0	0.42897	-0.000846184						1.8	2	1	1	1.8	0.42482	0.51124	0.73681		5.27927	316	5.27927	274.63									68.3	5178.6	68.3	5691.98	5453.27	5570.31	5574.94		81.8	8768.85	81.8	8891.27	8722.56	8725.68	8730.52	8799.61	8803.15		581.18	23165.7
1.29409	0	0.43328	-0.000844704						2.1	1	0	1	2.1	0.41212	0.49554	0.77774		5.31915	285	5.31915	270.421									68.2	5332.33	68.2	5706.1	5455.15	5576.18	5585.07		81.7	8826.77	81.7	8904.84	8722.26	8725.44	8730.39	8801.47	8814.34		581.08	23085.5
1.49866	0	0.43763	-0.000843209						2.3	0	0	0	2.3	0.40138	0.48041	0.81633		5.35903	292	5.35903	266.324									68.1	5562.66	68.1	5720.44	5455.99	5581.21	5595.22		81.6	8904.83	81.6	8919.49	8721.58	8724.82	8729.88	8803.03	8826.5		580.98	22900.3
1.73557	0	0.44202	-0.000841697						2.6	0	0	0	2.6	0.39261	0.46584	0.85257		5.39892	308	5.39892	262.337									68	5542.48	68	5734.81	5455.26	5584.89	5605.18		81.5	9014.98	81.5	8935.21	8720.39	8723.69	8728.87	8804.19	8839.62		580.88	22968.5
2.00993	0	0.44646	-0.000840168						2.8	1	1	0	2.8	0.44851	0.50376	0.91304		5.4388	314	5.4388	260.201									67.9	5617.26	67.9	5751.39	5454.67	5588.94	5617.12		81.4	9043.83	81.4	8951.91	8718.47	8721.84	8727.14	8804.72	8853.62		580.78	22499.3
2.32766	0	0.45094	-0.000838624						3.1	0	2	1	3.1	0.42236	0.45636	1.00817		5.47868	292	5.47868	253.912									67.8	5492.44	67.8	5770.24	5453.56	5592.73	5631.06		81.3	9179.45	81.3	8970.24	8716.35	8719.78	8725.21	8805.16	8869.13		580.68	22851
2.69561	0	0.45547	-0.000837062						3.4	0	0	0	3.4	0.46028	0.46976	0.9392		5.51856	299	5.51856	251.152									67.7	5687.58	67.7	5793.75	5453.29	5597.64	5649.4		81.2	9149.36	81.2	8989.64	8713.33	8716.84	8722.4	8804.82	8885.59		580.58	23079.9
3.12173	0	0.46004	-0.000835483						3.6	2	0	1	3.6	0.36352	0.34521	0.9392		5.55844	290	5.55844	247.367									67.6	5659.94	67.6	5821.24	5451.69	5601.51	5671.43		81.1	9026.4	81.1	9011.31	8710.5	8714.07	8719.77	8804.77	8904.19		580.48	23209.8
3.61521	0	0.46466	-0.000833887						3.9	2	0	0	3.9	0.21903	0.37169	0.91795		5.59832	277	5.59832	245.822									67.5	5908.79	67.5	5856.35	5450.27	5605.86	5700.75		81	8815.09	81	9036	8708.44	8712.09	8717.92	8805.64	8925.67		580.38	23273.1
4.1867	0	0.46933	-0.000832273						4.1	1	0	0	4.1	0.20072	0.29454	0.78522		5.63821	299	5.63821	241.851									67.4	5776.25	67.4	5900.13	5447.13	5608.85	5738.41		80.9	8993.65	80.9	9064.41	8707.74	8711.47	8717.45	8808.01	8950.72		580.28	22830.6
4.84853	0	0.47404	-0.000830642						4.4	1	1	1	4.4	0.271	0.31252	0.86433		5.67809	277	5.67809	237.677									67.3	6003.85	67.3	5959.15	5444.89	5613.08	5790.95		80.8	9020.08	80.8	9094.14	8705.88	8709.68	8715.82	8809.36	8976.93		580.18	22699.9
5.61499	0	0.4788	-0.000828993						4.6	1	0	0	4.6	0.39555	0.3913	0.84799		5.71797	259	5.71797	234.348									67.2	6023.53	67.2	6036.16	5441.07	5616.14	5861.09		80.7	8919.16	80.7	9126.3	8703.84	8707.72	8714.01	8810.68	9005.4		580.08	22549.6
6.5026	0	0.48361	-0.000827326						4.9	1	1	1	4.9	0.46584	0.33213	0.93822		5.75785	285	5.75785	229.412									67.1	5961.73	67.1	6139.14	5437.09	5619.47	5956.76		80.6	9086.39	80.6	9161.82	8702.43	8706.4	8712.85	8812.81	9037.07		579.98	22164.5
7.53052	0	0.48846	-0.000825641						5.2	1	0	0	5.2	0.53776	0.33377	0.8676		5.79773	253	5.79773	222.809									67	6336.46	67	6276.64	5433.5	5623.65	6086.49		80.5	9370.99	80.5	9199.08	8699.93	8703.98	8710.61	8814.02	9070.27		579.88	22948.4
8.72094	0	0.49337	-0.000823937						5.4	0	0	0	5.4	0.57699	0.30598	0.83491		5.83761	215	5.83761	218.812									66.9	6493.28	66.9	6454.98	5427.33	5625.75	6256.57		80.4	9255.84	80.4	9237.39	8695.56	8699.7	8706.5	8813.55	9104.33		579.78	22726.6
10.0995	0	0.49832	-0.000822215						5.7	0	0	0	5.7	0.52762	0.2831	0.78424		5.87749	274	5.87749	216.456									66.8	6767.03	66.8	6685.93	5420.05	5627.28	6478.7		80.3	9192.13	80.3	9279.43	8691.92	8696.15	8703.13	8814	9141.91		579.68	22832.8
11.6961	0	0.50332	-0.000820474						5.9	1	0	0	5.9	0.62275	0.44557	0.65969		5.91738	252	5.91738	211.149									66.7	7193.21	66.7	6979.36	5410.85	5627.49	6762.72		80.2	9239.42	80.2	9324.94	8688.66	8692.98	8700.15	8815.06	9182.72		579.58	23146.7
13.545	0	0.50838	-0.000818713						6.2	1	1	1	6.2	0.57339	0.47336	0.56979		5.95726	260	5.95726	206.662									66.6	7454.3	66.6	7344.33	5398.67	5625.38	7117.63		80.1	9594.56	80.1	9373.24	8685.07	8689.49	8696.86	8816.02	9226.08		579.48	22809.9
15.6862	0	0.51348	-0.000816934						6.4	0	0	2	6.4	0.66852	0.47826	0.54887		5.99714	242	5.99714	201.57									66.5	7826.24	66.5	7790.43	5384.63	5622.1	7552.95		80	9703.93	80	9422.36	8679.15	8683.67	8691.25	8814.9	9269.99		579.38	22537.4
18.1658	0	0.51864	-0.000815134						6.7	1	2	2	6.7	0.67506	0.46028	0.63452		6.03702	246	6.03702	195.543									66.4	8103.19	66.4	8322.27	5367.94	5616.97	8073.25		79.9	9677.36	79.9	9473.89	8672.48	8677.1	8684.89	8813.29	9316.03		579.28	22771.1
21.0374	0	0.52384	-0.000813315						7	0	0	0	7	0.593	0.41942	0.59693		6.0769	230	6.0769	192.974									66.3	8680.01	66.3	8941.38	5349.26	5610.68	8679.96		79.8	9678.36	79.8	9528.7	8665.93	8670.67	8678.68	8812.1	9365.05		579.18	22842.5
24.363	0	0.5291	-0.000811476						7.2	2	0	0	7.2	0.65544	0.4459	0.63812		6.11678	232	6.11678	191.522									66.2	9315.42	66.2	9640.69	5326.5	5601.26	9365.93		79.7	9703.46	79.7	9586.58	8659.34	8664.19	8672.43	8811.17	9416.8		579.08	22848
28.2143	0	0.53441	-0.000809617						7.5	0	1	1	7.5	0.62929	0.39686	0.61523		6.15667	215	6.15667	186.806									66.1	9853.35	66.1	10407.6	5299.25	5588.38	10118.5		79.6	9936.58	79.6	9647.28	8652.54	8657.5	8665.99	8810.36	9471.04		578.98	22805.3
32.6744	0	0.53978	-0.000807736						7.7	1	0	0	7.7	0.66067	0.41844	0.5067		6.19655	235	6.19655	185.262									66	10979.7	66	11222.9	5268.13	5572.78	10918.3		79.5	9864.19	79.5	9709.39	8644.18	8649.26	8658.01	8808.35	9526.29		578.88	22702.4
37.8396	0	0.5452	-0.000805836						8	0	0	0	8	0.60673	0.36777	0.59823		6.23643	213	6.23643	182.648									65.9	12038.2	65.9	12054.9	5229.11	5550.53	11733.4		79.4	9705.44	79.4	9774.74	8636.23	8641.44	8650.45	8807.16	9584.38		578.78	23225
43.8212	0	0.55067	-0.000803914						8.3	1	1	1	8.3	0.52337	0.30075	0.61916		6.27631	194	6.27631	174.439									65.8	13165.9	65.8	12868.4	5182.59	5522.19	12528.8		79.3	9855.63	79.3	9843.75	8629.27	8634.61	8643.9	8807.36	9645.7		578.68	23184.2
50.7484	0	0.5562	-0.000801971						8.5	1	0	0	8.5	0.41059	0.21739	0.6221		6.31619	211	6.31619	170.753									65.7	13903.1	65.7	13621.3	5128.05	5487.4	13261.9		79.2	9700.48	79.2	9914.26	8621.28	8626.76	8636.34	8807	9708.02		578.58	22975.5
58.7707	2.41383	0.56179	-0.000800006						8.8	0	0	1	8.8	0.21249	0.06178	0.74992		6.35607	209	6.35607	167.055									65.6	14500.6	65.6	14269.5	5068.09	5448.93	13888.7		79.1	9850.45	79.1	9988.02	8614.25	8619.87	8629.75	8808.09	9773.08		578.48	22897.5
68.0611	10.469	0.56743	-0.00079802						9	1	0	0	9	0.16214	0.06702	0.85976		6.39596	215	6.39596	165.692									65.5	15350.2	65.5	14766.7	5003.65	5407.93	14362.4		79	10052.6	79	10062.8	8606.2	8611.96	8622.17	8808.7	9838.63		578.38	22857.8
78.8202	20.153	0.57312	-0.000796011						9.3	0	0	0	9.3	0.15103	1.38778e-16	0.75286		6.43584	223	6.43584	162.364									65.4	15775.6	65.4	15068.4	4932.96	5362.89	14638.5		78.9	10373.7	78.9	10138.1	8596.79	8602.69	8613.23	8808.52	9904.01		578.28	22842.4
91.28	23.7202	0.57888	-0.00079398						9.5	1	0	1	9.5	0.27264	0.09709	0.86107		6.47572	209	6.47572	161.845									65.3	15507.6	65.3	15147.1	4858.88	5316.94	14689.1		78.8	10602.9	78.8	10212.7	8585.22	8591.28	8602.17	8806.84	9968.1		578.18	23077.6
105.709	19.9778	0.58469	-0.000791927						9.8	0	0	0	9.8	0.26283	0.07257	0.80517		6.5156	176	6.5156	157.193									65.2	15324.4	65.2	14996	4786.13	5275.17	14507		78.7	10266.3	78.7	10287.1	8572.08	8578.3	8589.56	8804.3	10031.1		578.08	23374.7
122.42	13.0747	0.59056	-0.000789851						10.1	1	0	0	10.1	0.23341	0.03825	0.85257		6.55548	200	6.55548	155.967									65.1	14648.3	65.1	14625.4	4714.13	5237.42	14102.1		78.6	10217.1	78.6	10364.4	8561.04	8567.44	8579.08	8804.63	10096.4		577.98	23079.4
141.772	6.76885	0.59649	-0.000787751						10.3	3	0	0	10.3	0.2187	0.02844	0.85714		6.59536	187	6.59536	152.78									65	13975.9	65	14068.8	4646.26	5207.6	13507.4		78.5	10142	78.5	10442.6	8550.26	8556.83	8568.88	8806.06	10161.6		577.88	22792.2
164.183	2.6528	0.60248	-0.000785628						10.6	1	0	0	10.6	0.1628	-0.01275	0.92743		6.63524	170	6.63524	152.563									64.9	13016.2	64.9	13369.3	4582.51	5186.42	12765.4		78.4	10181.7	78.4	10521.4	8539.89	8546.65	8559.13	8808.84	10226.5		577.78	23183.6
190.137	0.68653	0.60853	-0.000783482						10.8	1	0	0	10.8	0.11834	-0.03269	0.80549		6.67513	199	6.67513	149.74									64.8	11688.7	64.8	12577.2	4524.89	5176.78	11925.3		78.3	10170.2	78.3	10599.8	8529.2	8536.15	8549.08	8812.32	10289.9		577.68	23114.7
220.194	0.08331	0.61463	-0.000781311						11.1	1	0	0	11.1	0.11638	-0.000326904	0.91991		6.71501	199	6.71501	146.592									64.7	11187	64.7	11743.2	4475.95	5182.5	11036.6		78.2	10397.8	78.2	10677.8	8518.51	8525.66	8539.07	8816.94	10351.7		577.58	23288.1
255.002	0	0.62081	-0.000779116						11.3	0	1	1	11.3	0.15364	0.13697	1.09023		6.75489	190	6.75489	144.764									64.6	10393.1	64.6	10905.9	4430.1	5199.7	10136.2		78.1	10674.7	78.1	10753.4	8506.28	8513.63	8527.54	8821.27	10409.8		577.48	23076.4
295.312	0	0.62704	-0.000776897						11.6	0	0	0	11.6	0.33867	0.25466	1.13926		6.79477	172	6.79477	141.682									64.5	9778.74	64.5	10105.5	4389.36	5232.77	9262.09		78	10738.1	78	10826.1	8492.16	8499.73	8514.16	8825.12	10463.6		577.38	23298.2
341.995	0	0.63333	-0.000774652						11.9	2	0	1	11.9	0.43838	0.35273	1.21314		6.83465	188	6.83465	140.053									64.4	9291.53	64.4	9372.62	4352.54	5283.74	8441.42		77.9	10794.9	77.9	10896.9	8477.53	8485.33	8500.32	8830.02	10513.8		577.28	23024.4
396.058	0	0.63969	-0.000772383						12.1	0	0	0	12.1	0.50866	0.43119	1.16901		6.87453	156	6.87453	139.641									64.3	8708.12	64.3	8731.25	4318.79	5356.2	7693.84		77.8	11021.4	77.8	10965.6	8462.44	8470.48	8486.06	8836.2	10560.2		577.18	23457.1
458.666	0	0.64612	-0.000770088						12.4	1	0	0	12.4	0.58385	0.43413	1.09709		6.91442	204	6.91442	137.953									64.2	8588.3	64.2	8200.55	4288.8	5456.67	7032.68		77.7	11170.7	77.7	11030.8	8445.77	8454.06	8470.27	8842.77	10601.1		577.08	23422.9
531.172	0	0.6526	-0.000767767						12.6	2	0	0	12.6	0.60804	0.50441	0.94148		6.9543	167	6.9543	134.631									64.1	8316.09	64.1	7790.65	4259.43	5589.62	6460.46		77.6	11227.3	77.6	11093	8428.03	8436.58	8453.45	8850.45	10636.6		576.98	23406.9
615.139	0	0.65915	-0.00076542						12.9	1	1	1	12.9	0.63387	0.49591	0.90095		6.99418	178	6.99418	132.18									64	8268.76	64	7511.66	4231.71	5765.66	5977.71		77.5	11288.9	77.5	11152.5	8409.8	8418.62	8436.2	8860.12	10667		576.88	23397.5
712.379	0	0.66577	-0.000763046						13.1	1	1	1	13.1	0.54626	0.38379	0.95718		7.03406	159	7.03406	129.565									63.9	8027.86	63.9	7368.58	4204.13	5994.87	5577.85		77.4	11402.2	77.4	11209.3	8391.05	8400.16	8418.49	8872.08	10691.8		576.78	23146.6
824.992	0	0.67246	-0.000760646						13.4	3	1	1	13.4	0.68356	0.50637	0.85878		7.07394	177	7.07394	124.43									63.8	8082.52	63.8	7367.97	4178.01	6292.04	5253.93		77.3	11333.7	77.3	11263.2	8371.44	8380.85	8399.97	8886.37	10710.3		576.68	23301.7
955.406	0	0.67921	-0.000758218						13.7	1	2	2	13.7	0.77509	0.593	0.86041		7.11382	159	7.11382	121.202									63.7	7802.38	63.7	7512.62	4151.33	6670	4993.96		77.2	11301.3	77.2	11315.4	8352.15	8361.87	8381.84	8904.62	10723.5		576.58	22846.3
1106.44	0	0.68603	-0.000755763						13.9	0	0	1	13.9	0.65315	0.53187	0.81595		7.15371	149	7.15371	118.468									63.6	8125.92	63.6	7809.57	4126.39	7146.38	4789.58		77.1	11401	77.1	11366	8332.95	8343	8363.88	8927.12	10730.9		576.48	22971.6
1281.34	0	0.69291	-0.000753281						14.2	0	0	0	14.2	0.72475	0.64302	0.66623		7.19359	162	7.19359	114.254									63.5	8487.28	63.5	8258.94	4099.06	7731.6	4626.4		77	11447.4	77	11414.7	8312.97	8323.37	8345.21	8953.67	10731.4		576.38	23140
1483.89	0	0.69987	-0.00075077						14.4	0	0	0	14.4	0.86205	0.69009	0.71527		7.23347	149	7.23347	111.448									63.4	8963.87	63.4	8863.23	4069.08	8437.5	4494.81		76.9	11694.1	76.9	11462.3	8292.56	8303.32	8326.19	8985.39	10725.1		576.28	23104.8
1718.47	0	0.7069	-0.00074823						14.7	0	0	0	14.7	1.03073	0.78163	0.81693		7.27335	143	7.27335	109.747									63.3	9236.55	63.3	9621.24	4035.64	9270.94	4385.93		76.8	11483.3	76.8	11508.5	8270.41	8281.56	8305.53	9021.92	10710.7		576.18	23367.4
1990.12	0	0.714	-0.000745662						15	1	1	1	15	0.97614	0.71559	0.77247		7.31323	152	7.31323	103.613									63.2	9836.23	63.2	10528.6	4000.1	10234.1	4294.52		76.7	12007.5	76.7	11557.3	8249.48	8261.04	8286.2	9067.44	10691.1		576.08	23520.8
2304.72	0	0.72116	-0.000743065						15.2	1	0	1	15.2	0.87218	0.6659	0.66885		7.35311	137	7.35311	101.562									63.1	10830.4	63.1	11569.4	3960.23	11316.6	4213.06		76.6	11718.7	76.6	11605.5	8225.01	8237	8263.43	9118.67	10661.4		575.98	23489
2669.04	0	0.7284	-0.000740438						15.5	0	1	1	15.5	0.79928	0.62602	0.88199		7.39299	142	7.39299	98.7329									63	12252.2	63	12716.3	3913.29	12494.8	4134.81		76.5	11227.9	76.5	11660.3	8202.26	8214.7	8242.5	9182.81	10627		575.88	23699
3090.96	0	0.73572	-0.000737781						15.7	1	3	3	15.7	0.94966	0.67963	1.00163		7.43288	127	7.43288	96.69									62.9	13786.3	62.9	13926.8	3856.32	13729.3	4053.81		76.4	11626.4	76.4	11725.6	8182.56	8195.48	8224.75	9263.67	10589.4		575.78	24206.2
3579.58	0	0.7431	-0.000735094						16	2	0	0	16	1.08696	0.82347	0.97516		7.47276	134	7.47276	93.0189									62.8	15232	62.8	15141	3788.47	14962.4	3967.09		76.3	11926.4	76.3	11799.1	8160.13	8173.56	8204.42	9358.67	10542.8		575.68	23864.8
4145.44	0	0.75056	-0.000732375						16.2	1	0	0	16.2	1.21118	0.96731	1.16018		7.51264	132	7.51264	91.9506									62.7	16621.5	62.7	16276.5	3710.29	16113.1	3873.65		76.2	11876.4	76.2	11885.6	8135.6	8149.58	8182.15	9472.54	10488.1		575.58	23497.1
4800.75	0	0.7581	-0.000729626						16.5	2	2	3	16.5	1.30075	1.08957	1.37954		7.55252	129	7.55252	88.8767									62.6	17551.4	62.6	17227.8	3622.08	17077.1	3772.76		76.1	12058	76.1	11992.8	8111.24	8125.79	8160.22	9612.69	10427.8		575.48	23238
5559.64	0	0.76571	-0.000726846						16.8	3	1	2	16.8	1.49853	1.24289	1.254		7.5924	149	7.5924	85.8914									62.5	18424.5	62.5	17880.1	3526.91	17740.2	3666.8		76	12063.4	76	12126	8085.54	8100.7	8137.14	9784.08	10360.7		575.38	23386.1
6438.51	0	0.7734	-0.000724033						17	0	1	0	17	1.47793	1.35534	1.29912		7.63228	112	7.63228	84.8522									62.4	18559.6	62.4	18130	3425.13	17999.5	3555.62		75.9	12215.9	75.9	12294.4	8059.64	8075.44	8114.07	9995.69	10288.1		575.28	23622.3
7456.3	0	0.78116	-0.000721188						17.3	1	0	0	17.3	1.46551	1.31187	1.27198		7.67217	105	7.67217	82.8607									62.3	17920.1	62.3	17926.5	3321.73	17804.3	3443.91		75.8	12663.3	75.8	12506.9	8032.57	8049.06	8090.08	10255.9	10209.6		575.18	23799.6
8634.99	0	0.78901	-0.000718311						17.5	1	2	2	17.5	1.50736	1.3949	1.30892		7.71205	130	7.71205	80.9012									62.2	17440.1	62.2	17289.3	3221.99	17174.6	3336.72		75.7	12653.3	75.7	12772.6	8002.42	8019.64	8063.27	10573.4	10123.5		575.08	23446.3
		0.79693	-0.0007154						17.8	3	2	3	17.8	1.48513	1.34325	1.5152		7.75193	129	7.75193	80.6047									62.1	16310.7	62.1	16295.7	3124.85	16187.7	3232.83		75.6	13237.2	75.6	13106.6	7972.13	7990.14	8036.62	10962.9	10033.3		574.98	23241.7
		0.80493	-0.000712456						18	0	2	3	18	1.45767	1.32756	1.54593		7.79181	111	7.79181	79.6904									62	15017.7	62	15062.8	3034.76	14960.9	3136.6		75.5	13577.9	75.5	13517.9	7937.84	7956.69	8006.3	11432.9	9935.48		574.88	23592.3
		0.81301	-0.000709477						18.3	0	2	1	18.3	1.61393	1.50572	1.43217		7.83169	112	7.83169	78.3834									61.9	13504.4	61.9	13706.2	2952.89	13610	3049.1		75.4	13661.1	75.4	14020.2	7901.11	7920.86	7973.91	11996.7	9832.02		574.78	23270.6
		0.82117	-0.000706464						18.6	2	1	1	18.6	1.94737	1.76594	1.40046		7.87157	119	7.87157	76.2095									61.8	12043.1	61.8	12323.5	2880.8	12232.4	2971.84		75.3	14597.3	75.3	14625.1	7863.6	7884.32	7941.16	12665.4	9725.06		574.68	23499.7
		0.82942	-0.000703417						18.8	2	1	1	18.8	1.90781	1.59562	1.47859		7.91145	105	7.91145	73.7286									61.7	10864.1	61.7	10985.5	2818.2	10899.3	2904.48		75.2	15427.7	75.2	15331.2	7819.75	7841.51	7902.55	13436.9	9609.5		574.58	23408.8
		0.83775	-0.000700334						19.1	0	3	3	19.1	2.13763	1.67146	1.46126		7.95134	122	7.95134	70.1663									61.6	9603.71	61.6	9738.71	2763.23	9656.84	2845.1		75.1	16324.5	75.1	16131.4	7770.21	7793.08	7858.77	14303.7	9486.45		574.48	23325.6
		0.84616	-0.000697215						19.3	4	1	1	19.3	2.37234	1.72573	1.63093		7.99122	116	7.99122	67.0666									61.5	8587.55	61.5	8613.32	2716.49	8535.53	2794.29		75	17189.8	75	16996.8	7714.5	7738.58	7809.46	15236.4	9355.89		574.38	23386.6
		0.85465	-0.00069406						19.6	2	1	3	19.6	2.39457	1.70219	1.81661		8.0311	106	8.0311	65.3841									61.4	7778.55	61.4	7623.02	2676.38	7549.01	2750.39		74.9	17528.6	74.9	17866.6	7652.8	7678.18	7754.85	16173.5	9218.44		574.28	23248.6
		0.86323	-0.000690868						19.9	3	3	3	19.9	2.58549	2.09382	2.03334		8.07098	111	8.07098	63.4092									61.3	7011.56	61.3	6770.68	2641.52	6700.2	2712.01		74.8	18514.9	74.8	18642.5	7588.49	7615.27	7698.44	17016.3	9077.92		574.18	23841.1
		0.8719	-0.00068764						20.1	2	1	2	20.1	2.65479	2.29683	2.26185		8.11086	107	8.11086	59.8391									61.2	6018.5	61.2	6052.21	2611.67	5985.01	2678.88		74.7	19226.6	74.7	19186	7517.34	7545.65	7636.13	17625.7	8930.51		574.08	23870.1
		0.88065	-0.000684373						20.4	0	4	4	20.4	2.99314	2.51291	2.44296		8.15074	94	8.15074	58.658									61.1	5425.64	61.1	5459.44	2588.39	5395.28	2652.54		74.6	19533.4	74.6	19367.8	7441.08	7471.06	7569.84	17871.8	8778.35		573.98	23903.4
		0.88949	-0.000681068						20.6	2	3	5	20.6	3.47238	2.85355	2.80974		8.19063	84	8.19063	57.9721									61	5287.48	61	4976.38	2569.01	4915.09	2630.3		74.5	19138.2	74.5	19118.9	7362.34	7394.12	7502.36	17685	8624.42		573.88	23497.5
		0.89842	-0.000677725						20.9	3	1	3	20.9	3.79993	3.051	2.72834		8.23051	90	8.23051	57.5406									60.9	4755.57	60.9	4584.88	2550.43	4526.26	2609.06		74.4	18743.8	74.4	18469.5	7285.65	7319.42	7438.53	17094.8	8473.63		573.78	23427.2
		0.90744	-0.000674342						21.1	3	2	3	21.1	4.24191	3.57993	2.51226		8.27039	82	8.27039	56.8022									60.8	4362.88	60.8	4272.33	2535.37	4216.21	2591.49		74.3	17571	74.3	17528.7	7211.03	7246.97	7378.72	16209.8	8326.28		573.68	23601.6
		0.91656	-0.00067092						21.4	3	6	6	21.4	5.0948	4.03857	2.61458		8.31027	88	8.31027	56.5004									60.7	4067.91	60.7	4023.44	2522.88	3969.66	2576.66		74.2	16406.4	74.2	16441.9	7143.57	7181.89	7328.5	15174.5	8187.77		573.58	23716.4
		0.92576	-0.000667457						21.7	4	3	2	21.7	5.27656	4.05067	2.73652		8.35015	104	8.35015	56.1369									60.6	3822.98	60.6	3824.77	2512.33	3773.2	2563.9		74.1	14998.2	74.1	15331.7	7083.25	7124.19	7288.53	14110.4	8058.34		573.48	23612.5
		0.93505	-0.000663954						21.9	3	6	5	21.9	5.88362	4.53547	2.41157		8.39003	101	8.39003	57.3919									60.5	3718.31	60.5	3665.21	2503.37	3615.7	2552.88		74	14339.6	74	14282.3	7031.71	7075.54	7261.37	13100.7	7939.84		573.38	23728.8
		0.94444	-0.000660409						22.2	5	8	9	22.2	5.91762	4.72148	2.86957		8.42991	116	8.42991	58.8594									60.4	3676.64	60.4	3535.01	2495.07	3487.46	2542.63		73.9	13206.7	73.9	13334.5	6984.12	7031.16	7243.44	12184.6	7827.65		573.28	23682.3
		0.95392	-0.000656823						22.4	2	3	6	22.4	6.51161	5.21674	3.05655		8.4698	93	8.4698	59.151									60.3	3548.64	60.3	3426.87	2487	3381.16	2532.72		73.8	12483.6	73.8	12510.6	6943.6	6994.22	7239.49	11382.6	7725.05		573.18	23627.2
		0.9635	-0.000653194						22.7	2	4	8	22.7	6.66721	5.10134	3.51291		8.50968	106	8.50968	59.4609									60.2	3423.49	60.2	3336.14	2479.74	3292.16	2523.73		73.7	11933.9	73.7	11811.6	6907.52	6962.13	7249.03	10693.5	7629.54		573.08	23960.1
		0.97317	-0.000649522						22.9	2	6	7	22.9	7.02975	5.18274	3.4338		8.54956	103	8.54956	60.5063									60.1	3340.05	60.1	3258.88	2473.3	3216.54	2515.64		73.6	11325.1	73.6	11232.4	6874.79	6933.89	7273.55	10109.2	7540.13		572.98	23780.6
		0.98294	-0.000645807						23.2	1	5	7	23.2	7.62275	5.6865	3.52697		8.58944	107	8.58944	60.4171									60	3061.57	60	3191.96	2467.38	3151.16	2508.17		73.5	10831.9	73.5	10765.6	6845.81	6909.98	7316.53	9619.23	7457.3		572.88	23836.9
		0.99281	-0.000642047						23.5	4	8	11	23.5	8.0389	5.94116	3.70742		8.62932	91	8.62932	59.8538									59.9	2987.03	59.9	3134.62	2463.32	3095.29	2502.64		73.4	10385.9	73.4	10402	6819.85	6889.82	7380.67	9210.66	7380.36		572.78	24249
		1.00278	-0.000638243						23.7	6	4	9	23.7	7.82445	5.62962	3.77607		8.6692	96	8.6692	58.574									59.8	2972.66	59.8	3083.96	2459.74	3046.02	2497.68		73.3	10114.3	73.3	10132.8	6796.63	6873.35	7469.23	8871.06	7309.04		572.68	24281.6
		1.01285	-0.000634393						24	4	3	2	24	7.96633	5.49068	3.98725		8.70909	102	8.70909	56.2981									59.7	2871.02	59.7	3038.48	2456.23	3001.86	2492.86		73.2	9883.89	73.2	9949.45	6775.02	6859.85	7584.41	8588.03	7242.22		572.58	24312.4
		1.02302	-0.000630498						24.2	4	9	10	24.2	8.09676	5.63256	3.95816		8.74897	92	8.74897	54.2928									59.6	2744.86	59.6	2997.94	2453.4	2962.57	2488.77		73.1	9890.21	73.1	9845	6754.78	6849.83	7728.54	8351.33	7179.63		572.48	24330.5
		1.03329	-0.000626556						24.5	9	5	6	24.5	8.05002	5.5018	4.14482		8.78885	88	8.78885	52.7191									59.5	2521.11	59.5	2961.88	2451.41	2927.69	2485.59		73	9927.55	73	9811.89	6734.36	6843.16	7901.31	8150.82	7119.67		572.38	24372.8
		1.04366	-0.000622567						24.8	3	7	12	24.8	7.77836	5.16345	4.74142		8.82873	82	8.82873	51.9546									59.4	2629.17	59.4	2930.48	2450.93	2897.42	2483.99		72.9	9757.63	72.9	9844.12	6713.56	6842.3	8101.27	7979.15	7062.1		572.28	24258
		1.05414	-0.00061853						25	5	1	6	25	8.37169	5.76659	5.74044		8.86861	89	8.86861	51.6298									59.3	2612.92	59.3	2901.08	2449.71	2869.1	2481.69		72.8	9695.03	72.8	9936.71	6693.74	6853.35	8324.52	7831.88	7008.17		572.18	24619.8
		1.06472	-0.000614444						25.3	2	11	12	25.3	8.36875	5.91468	5.84276		8.90849	98	8.90849	49.8751									59.2	2621.55	59.2	2874.21	2448.6	2843.25	2479.55		72.7	10052.1	72.7	10080.8	6674.19	6883.8	8558.81	7703.69	6957.1		572.08	24620.3
		1.07541	-0.000610309						25.5	9	7	8	25.5	8.74142	6.19091	6.35861		8.94838	89	8.94838	47.5647									59.1	2597.67	59.1	2849.42	2447.42	2819.44	2477.4		72.6	10273.9	72.6	10262.6	6652.2	6944.07	8780.83	7588.24	6906.07		571.98	23922.4
		1.08621	-0.000606125						25.8	5	3	5	25.8	8.92318	6.61327	6.64629		8.98826	92	8.98826	45.9734									59	2446.39	59	2826.7	2446.39	2797.64	2475.44		72.5	10619.2	72.5	10469.7	6628.61	7054.88	8961.29	7483.57	6855.82		571.88	24152
		1.09712	-0.00060189						26	5	4	7	26	9.32298	6.85812	7.18895		9.02814	82	9.02814	46.7304																	72.4	10740.7	72.4	10691.7	6602.63	7243.18	9064.32	7386.68	6805.44		571.78	24759.7
		1.10813	-0.000597604						26.3	8	9	14	26.3	10.0984	7.46878	7.58777		9.06802	90	9.06802	45.6206																	72.3	10896	72.3	10936.2	6575.68	7545.88	9063.85	7297.29	6756.23		571.68	24631.8
		1.11926	-0.000593266						26.6	7	7	9	26.6	10.8356	7.87578	7.83034		9.1079	89	9.1079	44.8411																	72.2	11114.1	72.2	11235.9	6547.55	8003.37	8953.41	7213.85	6707.85		571.58	24792.3
		1.13049	-0.000588875						26.8	12	7	12	26.8	11.1661	7.99412	8.10526		9.14778	82	9.14778	44.3179																	72.1	11618.1	72.1	11647.4	6517.81	8654.89	8751.28	7134.86	6659.77		571.48	24301.7
		1.14184	-0.000584431						27.1	13	8	10	27.1	11.5116	8.74305	8.51651		9.18766	88	9.18766	43.8326																	72	12562.6	72	12230.7	6484.59	9528	8488.92	7057.59	6609.97		571.38	24891
		1.15331	-0.000579933						27.3	8	16	16	27.3	11.8931	9.32658	8.97646		9.22755	71	9.22755	42.9693																	71.9	12875.6	71.9	13023	6445.01	10627.1	8197.03	6978.43	6555.45		571.28	24938.5
		1.16489	-0.00057538						27.6	4	8	9	27.6	12.2972	9.59856	9.51487		9.26743	78	9.26743	42.2813																	71.8	13949.9	71.8	14026.3	6403.14	11929.6	7905	6900.88	6500.16		571.18	25018.3
		1.17658	-0.000570771						27.8	14	10	15	27.8	12.561	9.40307	9.85649		9.30731	74	9.30731	41.189																	71.7	14899.9	71.7	15182.2	6353.99	13362.3	7623.41	6819.46	6439		571.08	24909.7
		1.1884	-0.000566106						28.1	9	9	13	28.1	13.0029	9.41419	9.72344		9.34719	97	9.34719	41.908																	71.6	16021.1	71.6	16387.2	6298.34	14814	7361.02	6734.53	6372.62		570.98	24928.2
		1.20033	-0.000561384						28.4	12	9	16	28.4	14.0405	9.80549	10.1644		9.38707	94	9.38707	41.6512																	71.5	17494.9	71.5	17495.4	6235.02	16136.6	7119.56	6644.58	6299.77		570.88	25137.4
		1.21238	-0.000556604						28.6	6	11	14	28.6	13.3848	8.84799	10.761		9.42695	70	9.42695	40.0259																	71.4	18688.4	71.4	18339.2	6161.7	17162.8	6896.5	6546.95	6217.98		570.78	25174.6
		1.22455	-0.000551765						28.9	9	10	14	28.9	14.3854	9.2053	11.3648		9.46684	79	9.46684	39.5416																	71.3	19223.7	71.3	18763.6	6080.12	17740.3	6691.56	6443.14	6128.91		570.68	25383.8
		1.23684	-0.000546867						29.1	14	9	14	29.1	15.5047	9.69434	11.7045		9.50672	79	9.50672	39.9036																	71.2	19291.6	71.2	18664.8	5994.53	17768.6	6505.92	6337.16	6036.72		570.58	25185.1
		1.24926	-0.000541908						29.4	13	11	11	29.4	16.4652	10.1903	12.1393		9.5466	86	9.5466	37.9766																	71.1	18127.2	71.1	18023.1	5907.94	17231.7	6339.12	6231.83	5944.32		570.48	25386.2
		1.2618	-0.000536888						29.6	11	8	18	29.6	16.93	10.0213	13.1308		9.58648	80	9.58648	36.3403																	71	16899.5	71	16916.4	5828.37	16211.2	6195.66	6135	5859.65		570.38	25085.5
		1.27447	-0.000531805						29.9	17	5	14	29.9	17.3766	10.1621	14.0448		9.62636	82	9.62636	35.2378																	70.9	15264	70.9	15481.3	5756.27	14847.3	6072.73	6046.98	5783.11		570.28	25077.3
		1.28727	-0.000526659						30.2	11	10	21	30.2	18.3779	11.2367	14.9114		9.66624	70	9.66624	33.5472																	70.8	13520.8	70.8	13882	5694.36	13307.3	5970.21	5970.33	5717.31		570.18	25294.9
		1.30019	-0.00052145						30.4	15	9	19	30.4	18.798	11.5881	14.626		9.70612	79	9.70612	31.9049																	70.7	11559.9	70.7	12273.7	5643.39	11748.6	5886.5	5905.71	5662.98		570.08	25012.7
		1.31325	-0.000516175						30.7	19	17	25	30.7	19.1075	12.0046	15.0461		9.74601	62	9.74601	30.265																	70.6	10613.9	70.6	10783	5604.86	10300.4	5821.25	5854.51	5621.53		569.98	25017.8
		1.32643	-0.000510835						30.9	20	10	14	30.9	20.4384	13.2455	15.6447		9.78589	63	9.78589	30.0657																	70.5	9455.45	70.5	9487.99	5572.24	9041.74	5766.48	5810.11	5586.39		569.88	24825.8
		1.33975	-0.000505428						31.2	15	27	36	31.2	21.1572	13.8058	16.1216		9.82577	87	9.82577	30.7553																	70.4	8799.39	70.4	8431.32	5546.95	8016.85	5722.56	5773.85	5558.93		569.78	24744.8
		1.3532	-0.000499953						31.5	13	11	16	31.5	22.0618	14.5338	16.5744		9.86565	62	9.86565	28.6714																	70.3	7885	70.3	7613.85	5525.77	7227.38	5685.48	5742.43	5535.89		569.68	25381.5
		1.36679	-0.000494409						31.7	19	13	20	31.7	22.507	15.0157	16.8889		9.90553	51	9.90553	29.2227																	70.2	7531.06	70.2	7014.49	5510.41	6652.92	5656.38	5717.5	5518.92		569.58	25132
		1.38051	-0.000488796						32	17	10	16	32	23.0134	15.4338	17.8039		9.94541	82	9.94541	28.9139																	70.1	7016.27	70.1	6592.28	5497.25	6253.02	5631.23	5695.39	5504.4		569.48	24984.5
		1.39437	-0.000483111						32.2	14	19	25	32.2	22.5907	15.6911	18.1635		9.9853	76	9.9853	28.6653																	70	6549.12	70	6306.7	5487.36	5987.54	5610.78	5677.11	5493.35		569.38	24863.3
		1.40837	-0.000477355						32.5	17	17	24	32.5	23.6136	16.3547	18.1138		10.0252	79	10.0252	29.2234																	69.9	6322.58	69.9	6119.16	5480.45	5818.21	5594.51	5662.33	5485.45		569.28	24593.6
		1.42251	-0.000471526						32.7	12	14	23	32.7	23.6378	15.5466	18.1337		10.065	71	10.065	30.9202																	69.8	6265.17	69.8	5996.89	5474.96	5712.51	5580.69	5649.45	5479.13		569.18	25223.3
		1.43679	-0.000465623						33	22	18	24	33	24.1357	15.4286	17.6764		10.1049	75	10.1049	30.8974																	69.7	5966.55	69.7	5915.69	5469.82	5646.44	5568.07	5637.35	5473.28		569.08	25172.7
		1.45121	-0.000459645						33.3	24	21	33	33.3	24.628	15.2377	16.8875		10.1448	69	10.1448	32.3997																	69.6	5615.32	69.6	5861.33	5466.58	5605.93	5558.12	5627.57	5469.45		568.98	24822.2
		1.46578	-0.000453591						33.5	18	8	17	33.5	24.9846	15.1883	16.9356		10.1847	75	10.1847	31.7101																	69.5	5627.74	69.5	5824.07	5465.61	5581.4	5551.1	5620.43	5467.98		568.88	25194.4
		1.4805	-0.00044746						33.8	23	15	27	33.8	24.3665	14.8732	16.7051		10.2246	68	10.2246	30.5919																	69.4	5742.58	69.4	5795.49	5464.56	5564.55	5544.56	5613.55	5466.51		568.78	25102.5
		1.49537	-0.00044125						34	16	14	22	34	25.204	15.4521	16.8418		10.2645	88	10.2645	32.1549																	69.3	5372.77	69.3	5771.45	5462.75	5551.34	5537.77	5606.23	5464.35		568.68	25375.1
		1.51038	-0.000434961						34.3	17	16	27	34.3	25.1821	15.5737	16.4926		10.3043	61	10.3043	32.3859																	69.2	5505.35	69.2	5753.17	5463.33	5543.09	5533.82	5601.61	5464.65		568.58	25218.4
		1.52554	-0.000428591						34.5	10	15	25	34.5	24.9918	15.5038	16.8692		10.3442	72	10.3442	31.4229																	69.1	5368.1	69.1	5736.35	5463.06	5535.58	5529.4	5596.4	5464.14		568.48	25378.1
		1.54086	-0.000422138						34.8	13	19	34	34.8	24.3867	15.0615	17.0454		10.3841	85	10.3841	31.8637																	69	5236.09	69	5722.16	5463.68	5530.06	5526.23	5592.35	5464.56		568.38	25465.6
		1.55633	-0.000415603						35.1	13	8	19	35.1	24.4783	15.4583	16.6698		10.424	76	10.424	32.026																	68.9	5424.41	68.9	5710.23	5465.16	5526.2	5524.24	5589.4	5465.88		568.28	24974.3
		1.57195	-0.000408983						35.3	16	22	25	35.3	24.7721	15.865	17.0497		10.4639	65	10.4639	32.8791																	68.8	5500.09	68.8	5698.25	5465.43	5521.76	5521.3	5585.45	5466.01		568.18	24976.3
		1.58774	-0.000402277						35.6	15	16	23	35.6	24.1252	15.4521	16.7391		10.5038	78	10.5038	32.8782																	68.7	5480.14	68.7	5686.78	5465.2	5517.36	5518.13	5581.23	5465.67		568.08	25075.6
		1.60368	-0.000395484						35.8	23	13	18	35.8	23.7927	15.5342	16.7486		10.5436	67	10.5436	33.2847																	68.6	5261.1	68.6	5676.34	5465.1	5513.52	5515.31	5577.33	5465.48		567.98	24650
		1.61978	-0.000388603						36.1	17	18	24	36.1	24.5855	16.2569	17.4613		10.5835	80	10.5835	33.1531																	68.5	5466.43	68.5	5668.1	5466.43	5511.5	5514.12	5575.04	5466.73		567.88	24525.3
		1.63604	-0.000381632						36.4	25	14	25	36.4	24.526	16.4381	17.9353		10.6234	87	10.6234	32.9492																											567.78	24167.6
		1.65247	-0.00037457						36.6	17	21	29	36.6	24.524	16.3717	18.7552		10.6633	79	10.6633	32.3707																											567.68	23919.5
		1.66906	-0.000367415						36.9	21	14	23	36.9	24.5296	16.7535	19.0324		10.7032	74	10.7032	34.5428																											567.58	23958.1
		1.68581	-0.000360166						37.1	17	17	27	37.1	25.0324	16.9023	19.4403		10.743	70	10.743	34.2262																											567.48	23688.9
		1.70274	-0.000352822						37.4	18	18	27	37.4	25.6434	17.1066	19.6943		10.7829	77	10.7829	33.5032																											567.38	23264.1
		1.71984	-0.000345381						37.6	23	15	25	37.6	26.6211	17.7885	19.8889		10.8228	78	10.8228	33.7999																											567.28	23711.9
		1.7371	-0.000337842						37.9	15	13	20	37.9	27.0794	17.387	19.8398		10.8627	73	10.8627	34.1478																											567.18	23406.9
		1.75454	-0.000330202						38.2	17	22	32	38.2	27.8307	18.0644	19.4103		10.9026	77	10.9026	32.4467																											567.08	23261.7
		1.77216	-0.000322461						38.4	23	22	31	38.4	28.3524	18.8042	19.3916		10.9424	75	10.9424	31.2089																											566.98	22981.9
		1.78995	-0.000314617						38.7	19	20	28	38.7	28.2364	19.0494	20.1128		10.9823	75	10.9823	29.3682																											566.88	22961.3
		1.80792	-0.000306668						38.9	18	14	24	38.9	28.1932	19.0834	19.4992		11.0222	82	11.0222	28.9499																											566.78	23187.6
		1.82607	-0.000298613						39.2	20	23	33	39.2	28.4492	19.1393	19.9474		11.0621	81	11.0621	30.2384																											566.68	22754.5
		1.84441	-0.000290449						39.4	23	16	30	39.4	29.2772	19.4783	19.4096		11.102	62	11.102	29.0211																											566.58	22497.6
		1.86292	-0.000282176						39.7	24	21	29	39.7	29.1177	19.0229	19.2713		11.1419	63	11.1419	28.5227																											566.48	22467.2
		1.88163	-0.000273791						40	18	20	26	40	29.1082	18.696	19.0464		11.1817	72	11.1817	26.7112																											566.38	22238.2
		1.90052	-0.000265292						40.2	18	18	33	40.2	28.8607	18.3083	19.4318		11.2216	71	11.2216	26.6044																											566.28	22315.7
		1.9196	-0.000256679						40.5	18	21	27	40.5	28.6267	17.7663	20.1501		11.2615	60	11.2615	25.1129																											566.18	22085.5
		1.93887	-0.000247948						40.7	25	20	27	40.7	27.0101	16.6218	20.594		11.3014	72	11.3014	23.5435																											566.08	22226.3
		1.95834	-0.000239099						41	17	13	27	41	26.7388	16.5276	20.4485		11.3413	78	11.3413	24.3992																											565.98	22272.1
		1.978	-0.000230128						41.3	12	13	28	41.3	27.3795	16.9617	21.779		11.3811	76	11.3811	23.1724																											565.88	21918
		1.99786	-0.000221035						41.5	24	19	31	41.5	27.1824	16.949	22.6424		11.421	68	11.421	23.6557																											565.78	21923.5
		2.01792	-0.000211817						41.8	19	13	27	41.8	27.1098	16.5142	23.4547		11.4609	49	11.4609	24.5232																											565.68	21771.8
		2.03818	-0.000202472						42	27	14	21	42	27.6675	16.7885	23.1791		11.5008	76	11.5008	25.0359																											565.58	22085.7
		2.05864	-0.000192997						42.3	29	17	26	42.3	28.2311	16.9297	23.9166		11.5407	62	11.5407	23.8212																											565.48	21852.9
		2.07931	-0.000183392						42.5	30	17	26	42.5	28.8964	17.3357	24.561		11.5806	75	11.5806	22.9276																											565.38	21889.5
		2.10019	-0.000173653						42.8	24	19	29	42.8	29.2681	16.9889	24.3452		11.6204	57	11.6204	23.9716																											565.28	21775.7
		2.12127	-0.000163779						43.1	26	18	26	43.1	29.5767	16.9954	23.9837		11.6603	79	11.6603	23.8739																											565.18	21718.6
		2.14257	-0.000153767						43.3	22	24	40	43.3	30.5548	17.7862	23.9941		11.7002	82	11.7002	23.7338																											565.08	21458.3
		2.16408	-0.000143615						43.6	32	20	37	43.6	31.337	18.6868	24.1252		11.7401	53	11.7401	24.1776																											564.98	21405.5
		2.18581	-0.000133321						43.8	18	14	26	43.8	30.6692	18.0072	23.2187		11.78	81	11.78	24.7318																											564.88	21418.9
		2.20775	-0.000122881						44.1	18	19	36	44.1	31.4276	18.1693	22.4567		11.8198	60	11.8198	26.0562																											564.78	21130.8
		2.22992	-0.000112294						44.3	13	19	31	44.3	32.0137	18.7829	21.9477		11.8597	62	11.8597	26.957																											564.68	20885.7
		2.25231	-0.000101558						44.6	28	19	32	44.6	32.7349	19.185	20.8107		11.8996	71	11.8996	25.6018																											564.58	21098.8
		2.27492	-9.06689e-05						44.9	17	14	31	44.9	32.2537	19.0327	19.9761		11.9395	81	11.9395	26.2096																											564.48	20735.6
		2.29776	-7.96249e-05						45.1	18	14	29	45.1	32.2844	19.5835	18.9117		11.9794	80	11.9794	26.0365																											564.38	21047.6
		2.32083	-6.84234e-05						45.4	23	26	29	45.4	31.6675	19.948	18.6626		12.0192	62	12.0192	25.7944																											564.28	20761.7
		2.34413	-5.70615e-05						45.6	24	23	39	45.6	31.1363	19.8594	19.0415		12.0591	78	12.0591	24.4386																											564.18	20951.1
		2.36766	-4.55364e-05						45.9	16	17	25	45.9	30.494	20.0415	19.2873		12.099	67	12.099	25.1366																											564.08	21148
		2.39144	-3.38454e-05						46.1	19	15	24	46.1	31.1638	21.0562	19.4789		12.1389	68	12.1389	27.2495																											563.98	20842.9
		2.41545	-2.19856e-05						46.4	25	32	45	46.4	31.4636	21.3599	20.2674		12.1788	76	12.1788	26.8332																											563.88	20979.6
		2.4397	-9.95401e-06						46.7	13	22	28	46.7	31.12	21.3965	19.9513		12.2187	68	12.2187	27.3449																											563.78	20773.2
		2.46419	2.2524e-06						46.9	16	22	33	46.9	31.8235	21.7496	20.1886		12.2585	66	12.2585	26.0247																											563.68	20546.7
		2.48893	1.46367e-05						47.2	17	18	26	47.2	31.2269	21.3263	19.642		12.2984	73	12.2984	24.1952																											563.58	20657.1
		2.51392	2.7202e-05						47.4	20	25	33	47.4	30.7826	21.3478	19.9686		12.3383	70	12.3383	23.4222																											563.48	20908
		2.53916	3.99515e-05						47.7	30	17	27	47.7	30.5714	20.8251	19.32		12.3782	65	12.3782	23.3501																											563.38	20790.6
		2.56465	5.28885e-05						48	27	17	33	48	30.4005	20.1363	19.6581		12.4181	79	12.4181	22.5777																											563.28	20564.5
		2.5904	6.60164e-05						48.2	15	25	34	48.2	29.6179	20.2331	20.5714		12.458	78	12.458	21.9835																											563.18	20541.2
		2.61641	7.93385e-05						48.5	19	21	31	48.5	29.8941	20.0637	20.8343		12.4978	72	12.4978	21.3279																											563.08	20731.1
		2.64268	9.28584e-05						48.7	16	15	26	48.7	28.8156	19.0324	20.099		12.5377	57	12.5377	21.3755																											562.98	20655
		2.66921	0.00010658						49	20	21	30	49	27.2893	17.9307	20.8182		12.5776	55	12.5776	20.6332																											562.88	20822.6
		2.69601	0.000120506						49.2	25	17	27	49.2	27.9886	18.2076	21.5865		12.6175	64	12.6175	21.3234																											562.78	20861.6
		2.72308	0.000134641						49.5	17	14	19	49.5	27.8039	17.9938	21.4711		12.6574	67	12.6574	20.0378																											562.68	20730.4
		2.75042	0.000148988						49.8	20	24	31	49.8	27.0997	18.0536	21.8526		12.6972	72	12.6972	20.9811																											562.58	20745.9
		2.77803	0.000163552						50	24	18	31	50	26.8859	17.8555	21.9562		12.7371	64	12.7371	21.6373																											562.48	20752.5
		2.80592	0.000178336						50.3	31	18	27	50.3	26.5469	18.0837	21.9654		12.777	65	12.777	22.0758																											562.38	20796.9
		2.83409	0.000193345						50.5	19	16	22	50.5	26.6607	18.3527	22.5649		12.8169	81	12.8169	22.7082																											562.28	20485.8
		2.86255	0.000208582						50.8	14	15	28	50.8	26.9536	18.2301	23.1314		12.8568	63	12.8568	24.7894																											562.18	20790.8
		2.89129	0.000224052						51	25	16	24	51	27.5825	18.7084	23.2936		12.8966	82	12.8966	26.0011																											562.08	20767.2
		2.92031	0.000239759						51.3	35	22	29	51.3	27.7904	18.5584	23.7143		12.9365	65	12.9365	27.9691																											561.98	20509
		2.94963	0.000255708						51.6	19	20	33	51.6	27.8042	18.3387	24.0445		12.9764	77	12.9764	28.3057																											561.88	20081.5
		2.97925	0.000271903						51.8	25	20	26	51.8	28.4436	18.5767	23.9918		13.0163	68	13.0163	26.6278																											561.78	20083
		3.00916	0.000288349						52.1	26	21	23	52.1	28.6711	19.1069	23.8405		13.0562	94	13.0562	26.2497																											561.68	20053.6
		3.03937	0.000305051						52.3	19	19	37	52.3	28.7313	19.167	23.6022		13.096	64	13.096	25.784																											561.58	20026.2
		3.06989	0.000322013						52.6	20	19	25	52.6	28.5597	19.8238	23.1265		13.1359	74	13.1359	25.7622																											561.48	20522.9
		3.10071	0.00033924						52.9	22	22	35	52.9	28.6061	19.7826	23.1749		13.1758	77	13.1758	24.817																											561.38	20279.2
		3.13184	0.000356738						53.1	26	14	24	53.1	28.0726	19.7924	24.1396		13.2157	69	13.2157	23.2025																											561.28	20633.8
		3.16328	0.000374512						53.4	29	17	27	53.4	27.3998	19.5825	23.7221		13.2556	61	13.2556	22.9333																											561.18	19869.8
		3.19504	0.000392566						53.6	24	17	25	53.6	27.2615	19.168	22.7888		13.2955	75	13.2955	22.3175																											561.08	20223.2
		3.22712	0.000410908						53.9	22	25	30	53.9	26.5116	19.1324	22.6943		13.3353	60	13.3353	23.623																											560.98	20347.5
		3.25952	0.000429541						54.1	16	22	29	54.1	26.1762	19.203	22.8078		13.3752	61	13.3752	21.6696																											560.88	20295.5
		3.29224	0.000448472						54.4	21	23	24	54.4	25.9837	18.8784	22.3132		13.4151	81	13.4151	21.1041																											560.78	20458.1
		3.3253	0.000467707						54.7	28	15	26	54.7	25.0716	18.1383	22.2233		13.455	69	13.455	19.9778																											560.68	20291.4
		3.35868	0.000487252						54.9	21	15	15	54.9	23.9215	17.5616	22.4246		13.4949	70	13.4949	23.0233																											560.58	20222.1
		3.3924	0.000507112						55.2	25	15	26	55.2	23.7869	17.1733	21.1043		13.5348	67	13.5348	21.7636																											560.48	20220.1
		3.42646	0.000527295						55.4	21	19	24	55.4	23.2109	17.0445	20.0713		13.5746	69	13.5746	21.7807																											560.38	20642.3
		3.46087	0.000547805						55.7	15	18	29	55.7	23.7473	16.881	19.2913		13.6145	77	13.6145	22.7613																											560.28	20645.2
		3.49561	0.000568651						55.9	21	18	25	55.9	23.3864	16.0588	18.3988		13.6544	78	13.6544	22.2733																											560.18	20860.7
		3.53071	0.000589839						56.2	19	18	21	56.2	23.4175	15.5159	18.3864		13.6943	65	13.6943	22.2362																											560.08	20381
		3.56616	0.000611376						56.5	14	10	23	56.5	24.017	15.5498	18.409		13.7342	52	13.7342	22.2772																											559.98	20155.3
		3.60196	0.000633268						56.7	23	11	20	56.7	24.6172	15.8421	18.9013		13.774	79	13.774	20.9059																											559.88	19944.4
		3.63812	0.000655523						57	17	13	22	57	24.7078	15.6558	17.9869		13.8139	75	13.8139	20.2425																											559.78	19999.9
		3.67465	0.000678149						57.2	15	19	26	57.2	25.3485	16.3096	17.68		13.8538	77	13.8538	20.6669																											559.68	20128.4
		3.71154	0.000701153						57.5	10	20	26	57.5	25.0765	15.8156	18.2328		13.8937	46	13.8937	20.448																											559.58	20123.8
		3.74881	0.000724542						57.8	23	17	29	57.8	25.1062	15.8987	18.22		13.9336	76	13.9336	19.2425																											559.48	19966.9
		3.78644	0.000748326						58	20	13	27	58	24.5678	15.015	18.8356		13.9734	70	13.9734	17.9279																											559.38	20065.5
		3.82446	0.000772511						58.3	18	17	24	58.3	23.6594	14.5986	18.7473		14.0133	61	14.0133	16.8701																											559.28	20093.6
		3.86286	0.000797107						58.5	26	19	28	58.5	22.9905	14.0592	18.9363		14.0532	75	14.0532	17.5391																											559.18	20379.5
		3.90164	0.000822122						58.8	22	18	27	58.8	22.3651	13.7198	19.0134		14.0931	58	14.0931	17.3673																											559.08	20023.8
		3.94081	0.000847565						59	20	8	16	59	22.9921	14.5518	19.2834		14.133	68	14.133	17.7035																											558.98	19986.3
		3.98038	0.000873445						59.3	11	11	19	59.3	22.866	14.4531	18.8222		14.1729	73	14.1729	15.9691																											558.88	19999.4
		4.02034	0.000899771						59.6	23	17	27	59.6	22.6888	14.355	19.9153		14.2127	59	14.2127	16.369																											558.78	20271.9
		4.0607	0.000926552						59.8	20	8	14	59.8	22.7172	14.1638	21.0981		14.2526	61	14.2526	17.053																											558.68	20448.2
		4.10147	0.000953799						60.1	17	16	28	60.1	23.2337	14.7525	20.5312		14.2925	57	14.2925	18.2398																											558.58	20364.5
		4.14265	0.000981522						60.3	20	6	9	60.3	22.7198	15.1651	19.9137		14.3324	71	14.3324	17.6963																											558.48	20319.9
		4.18424	0.00101						60.6	17	18	23	60.6	23.0526	14.8617	20.201		14.3723	72	14.3723	18.0547																											558.38	20263.8
		4.22625	0.00104						60.8	26	18	28	60.8	24.4632	15.528	20.8398		14.4121	73	14.4121	18.1876																											558.28	20082.5
		4.26868	0.00107						61.1	17	23	35	61.1	25.3223	15.9971	20.829		14.452	59	14.452	17.2188																											558.18	19998
		4.31154	0.0011						61.4	25	26	38	61.4	26.7365	17.2324	21.3877		14.4919	77	14.4919	17.7685																											558.08	20120.5
		4.35483	0.00113						61.6	23	13	18	61.6	27.324	17.9104	22.0906		14.5318	60	14.5318	16.0151																											557.98	20387.8
		4.39855	0.00116						61.9	30	17	29	61.9	27.798	18.4802	22.0987		14.5717	71	14.5717	16.146																											557.88	20092.4
		4.44271	0.00119						62.1	19	16	27	62.1	27.8081	18.7689	22.0324		14.6115	69	14.6115	17.0203																											557.78	19788
		4.48732	0.00122						62.4	9	18	25	62.4	28.8297	19.4537	22.0837		14.6514	66	14.6514	17.2734																											557.68	19942.3
		4.53237	0.00125						62.6	29	13	21	62.6	29.1484	19.8003	22.2288		14.6913	65	14.6913	16.1817																											557.58	20019.4
		4.57787	0.00129						62.9	24	18	38	62.9	29.6806	19.6623	21.7032		14.7312	52	14.7312	14.1867																											557.48	20162.8
		4.62384	0.00132						63.2	24	30	36	63.2	28.5364	18.7538	21.7993		14.7711	63	14.7711	13.8541																											557.38	20230.4
		4.67026	0.00136						63.4	16	15	22	63.4	28.0696	18.4165	21.0167		14.811	62	14.811	13.779																											557.28	19874.7
		4.71715	0.00139						63.7	21	22	26	63.7	27.6286	17.7097	20.6218		14.8508	68	14.8508	15.3189																											557.18	19968.5
		4.76451	0.00143						63.9	22	15	22	63.9	27.2841	17.5293	19.6489		14.8907	62	14.8907	15.3297																											557.08	20275.7
		4.81234	0.00146						64.2	17	24	35	64.2	28.1814	18.2674	19.2854		14.9306	80	14.9306	16.4317																											556.98	20133.4
		4.86066	0.0015						64.5	25	15	26	64.5	27.086	17.7149	18.7836		14.9705	66	14.9705	14.8328																											556.88	20063.5
		4.90946	0.00154						64.7	14	18	33	64.7	26.3504	17.0029	19.1053		15.0104	62	15.0104	15.0411
		4.95875	0.00157						65	21	17	27	65	26.1337	17.0938	18.3406		15.0503	53	15.0503	16.1097
		5.00853	0.00161						65.2	16	8	19	65.2	25.2985	17.0951	17.2122		15.0901	69	15.0901	17.012
		5.05882	0.00165						65.5	20	18	25	65.5	24.5498	16.7149	17.3171		15.13	78	15.13	18.1261
		5.10961	0.00169						65.7	11	15	24	65.7	24.6819	16.3638	17.3586		15.1699	72	15.1699	18.1385
		5.16091	0.00174						66	16	15	21	66	24.5054	16.6754	17.6048		15.2098	75	15.2098	18.4059
		5.21273	0.00178						66.3	19	20	22	66.3	23.8686	16.3985	17.0461		15.2497	56	15.2497	17.3039
		5.26506	0.00182						66.5	18	20	29	66.5	22.9889	16.2825	16.6492		15.2895	59	15.2895	18.0506
		5.31792	0.00186						66.8	17	13	18	66.8	22.0219	15.8277	16.9984		15.3294	60	15.3294	17.6799
		5.37131	0.00191						67	18	18	24	67	22.3416	16.0324	17.1667		15.3693	85	15.3693	19.4834
		5.42524	0.00195						67.3	16	25	29	67.3	22.5165	16.2285	18.0311		15.4092	78	15.4092	20.0382
		5.47971	0.002						67.5	23	13	20	67.5	23.3962	16.4845	18.035		15.4491	69	15.4491	18.5965
		5.53473	0.00205						67.8	16	14	25	67.8	22.9173	16.1772	18.6172		15.489	70	15.489	16.9185
		5.59029	0.0021						68.1	18	11	16	68.1	22.1586	15.238	18.3831		15.5288	66	15.5288	16.3935
		5.64642	0.00215						68.3	17	12	19	68.3	22.4116	15.0677	18.5293		15.5687	63	15.5687	16.8326
		5.70311	0.0022						68.6	16	17	26	68.6	22.1886	14.3338	18.4917		15.6086	64	15.6086	17.931
		5.76037	0.00225						68.8	20	12	20	68.8	21.5682	14.1762	18.6885		15.6485	82	15.6485	18.5988
		5.8182	0.0023						69.1	25	17	27	69.1	20.8454	14.0546	18.7133		15.6883	63	15.6883	16.472
		5.87662	0.00235						69.4	19	16	25	69.4	21.1049	13.9827	18.4488		15.7282	70	15.7282	15.8466
		5.93562	0.00241						69.6	17	18	22	69.6	20.5937	13.935	18.2645		15.7681	57	15.7681	14.4933
		5.99521	0.00246						69.9	16	10	16	69.9	20.9542	14.1533	18.0912		15.808	58	15.808	17.2386
		6.0554	0.00252						70.1	17	10	12	70.1	21.5472	15.2576	17.5214		15.8479	81	15.8479	19.3658
		6.1162	0.00258						70.4	15	17	27	70.4	21.7669	15.322	18.6358		15.8878	75	15.8878	20.7852
		6.1776	0.00264						70.6	22	16	25	70.6	21.93	15.0673	18.5286		15.9276	74	15.9276	21.2795
		6.23963	0.0027						70.9	23	14	16	70.9	21.9827	15.1046	18.8153		15.9675	74	15.9675	22.2112
		6.30227	0.00276						71.2	16	20	21	71.2	22.0719	15.019	19.237		16.0074	61	16.0074	23.862
		6.36555	0.00282						71.4	14	12	24	71.4	22.2259	15.3073	19.1749		16.0473	71	16.0473	24.0307
		6.42946	0.00289						71.7	18	17	28	71.7	22.5181	15.2635	19.4462		16.0872	96	16.0872	26.1553
		6.49401	0.00295						71.9	22	20	25	71.9	24.0778	16.0144	20.3001		16.1271	81	16.1271	25.2645
		6.55921	0.00302						72.2	21	14	27	72.2	24.6679	15.8728	20.5904		16.1669	94	16.1669	25.4364
		6.62506	0.00309						72.4	23	15	21	72.4	25.5835	16.6871	21.0716		16.2068	66	16.2068	25.6934
		6.69158	0.00316						72.7	29	12	25	72.7	26.7316	17.7058	20.8951		16.2467	70	16.2467	24.6267
		6.75876	0.00323						73	14	16	23	73	26.7705	17.9827	20.5083		16.2866	71	16.2866	25.2537
		6.82662	0.0033						73.2	24	23	31	73.2	27.5463	18.3328	20.2334		16.3265	87	16.3265	25.1543
		6.89515	0.00338						73.5	21	17	25	73.5	27.6927	18.0454	20.1536		16.3663	80	16.3663	26.3188
		6.96438	0.00345						73.7	17	19	26	73.7	27.8235	18.4495	20.5737		16.4062	62	16.4062	26.2455
		7.0343	0.00353						74	21	20	35	74	27.5485	18.8951	19.9206		16.4461	77	16.4461	23.9222
		7.10493	0.00361						74.2	20	21	31	74.2	27.269	18.528	19.8977		16.486	67	16.486	21.9108
		7.17626	0.00369						74.5	18	15	21	74.5	27.7895	18.6587	20.6577		16.5259	92	16.5259	23.6071
		7.24831	0.00377						74.8	21	29	35	74.8	27.6371	19.1197	20.2439		16.5658	88	16.5658	24.1893
		7.32108	0.00386						75	15	22	31	75	27.608	19.0376	20.6139		16.6056	70	16.6056	25.7389
		7.39458	0.00395						75.3	21	9	19	75.3	27.1641	18.6672	21.1824		16.6455	80	16.6455	25.4718
		7.46883	0.00404						75.5	25	13	23	75.5	26.4201	17.4956	22.3197		16.6854	77	16.6854	24.6849
		7.54381	0.00413						75.8	21	16	24	75.8	25.9193	17.4541	22.8316		16.7253	83	16.7253	24.2282
		7.61955	0.00422						76.1	26	25	32	76.1	26.2269	17.8993	23.3671		16.7652	61	16.7652	25.2044
		7.69605	0.00432						76.3	23	13	21	76.3	25.4361	17.6456	24.4266		16.805	72	16.805	26.8801
		7.77332	0.00441						76.6	34	17	27	76.6	24.8833	16.9552	24.2851		16.8449	87	16.8449	25.7059
		7.85136	0.00451						76.8	24	20	29	76.8	25.2527	16.913	24.7385		16.8848	93	16.8848	25.2864
		7.93019	0.00462						77.1	13	17	21	77.1	24.8617	16.4943	24.5469		16.9247	71	16.9247	24.412
		8.00981	0.00472						77.3	33	15	26	77.3	24.3184	16.0997	24.5891		16.9646	74	16.9646	25.1063
		8.09023	0.00483						77.6	24	15	26	77.6	25.1566	16.8143	24.6126		17.0044	78	17.0044	26.158
		8.17145	0.00494						77.9	24	18	24	77.9	25.9536	17.0147	23.4119		17.0443	77	17.0443	24.9952
		8.25349	0.00505						78.1	25	26	31	78.1	26.5832	16.9572	22.9686		17.0842	86	17.0842	25.0024
		8.33636	0.00516						78.4	18	13	25	78.4	26.3233	16.2828	22.3723		17.1241	82	17.1241	24.804
		8.42005	0.00528						78.6	26	11	20	78.6	26.5685	16.1563	22.5515		17.164	80	17.164	24.5702
		8.50459	0.0054						78.9	15	13	29	78.9	27.9824	17.2079	22.3161		17.2038	63	17.2038	22.1145
		8.58997	0.00553						79.1	25	21	27	79.1	28.51	17.5355	21.6306		17.2437	78	17.2437	19.2917
		8.67622	0.00565						79.4	19	14	25	79.4	29.0085	18.1481	22.1213		17.2836	79	17.2836	18.5608
		8.76333	0.00579						79.7	26	22	37	79.7	29.8696	18.6116	22.0706		17.3235	71	17.3235	18.6775
		8.85131	0.00592						79.9	19	17	33	79.9	30.5789	19.0262	21.0794		17.3634	72	17.3634	17.9141
		8.94018	0.00606						80.2	19	18	31	80.2	31.2788	19.0062	22.0654		17.4033	65	17.4033	17.8102
		9.02993	0.0062						80.4	28	24	33	80.4	31.0602	18.6731	22.1494		17.4431	76	17.4431	16.8226
		9.12059	0.00634						80.7	22	15	23	80.7	30.5198	18.4992	22.4041		17.483	67	17.483	15.9874
		9.21216	0.00649						81	29	26	38	81	30.4436	19.0664	22.8081		17.5229	63	17.5229	16.9168
		9.30465	0.00664						81.2	13	23	34	81.2	30.9081	19.4201	22.2122		17.5628	67	17.5628	18.5791
		9.39807	0.00679						81.5	21	18	27	81.5	30.0726	19.1549	22.7261		17.6027	72	17.6027	19.4065
		9.49243	0.00695						81.7	25	16	27	81.7	29.1932	17.8117	22.2455		17.6425	86	17.6425	19.178
		9.58773	0.00712						82	23	13	32	82	28.4037	17.6434	22.1939		17.6824	77	17.6824	19.1358
		9.68399	0.00728						82.2	24	17	30	82.2	27.3269	17.0297	21.748		17.7223	80	17.7223	20.737
		9.78122	0.00746						82.5	25	14	21	82.5	27.6437	17.117	21.7499		17.7622	75	17.7622	21.8851
		9.87942	0.00763						82.8	17	16	20	82.8	27.6427	16.7555	21.5842		17.8021	66	17.8021	23.2659
		9.97861	0.00781						83	22	19	30	83	27.5884	16.7895	20.6597		17.842	83	17.842	22.7168
		10.0788	0.008						83.3	20	20	32	83.3	27.6924	17.0608	21.4652		17.8818	86	17.8818	23.8756
		10.18	0.00819						83.5	19	21	34	83.5	27.5401	17.2086	21.7009		17.9217	77	17.9217	24.3516
		10.2822	0.00839						83.8	26	11	19	83.8	28.0356	17.7859	22.1262		17.9616	66	17.9616	23.9541
		10.3854	0.00859						84	19	12	26	84	29.7669	19.2687	21.8205		18.0015	78	18.0015	22.9194
		10.4897	0.0088						84.3	20	27	34	84.3	29.8813	19.7336	22.084		18.0414	76	18.0414	21.1901
		10.595	0.00901						84.6	23	21	32	84.6	30.5201	20.473	21.7244		18.0813	91	18.0813	20.2477
		10.7014	0.00923						84.8	23	21	34	84.8	30.9441	20.3678	21.8261		18.1211	75	18.1211	19.2506
		10.8088	0.00945						85.1	25	20	28	85.1	30.8843	20.0736	22.9059		18.161	73	18.161	18.891
		10.9173	0.00969						85.3	21	23	31	85.3	31.0628	20.3658	24.0154		18.2009	67	18.2009	18.931
		11.0269	0.00992						85.6	32	19	32	85.6	30.4269	20.2831	24.2782		18.2408	84	18.2408	16.609
		11.1377	0.01017						85.9	19	24	35	85.9	30.4093	20.1677	24.5858		18.2807	70	18.2807	16.9392
		11.2495	0.01042						86.1	21	18	29	86.1	30.2648	20.203	24.4564		18.3205	65	18.3205	17.762
		11.3624	0.01068						86.4	28	25	37	86.4	30.7862	20.5845	24.6061		18.3604	63	18.3604	18.829
		11.4765	0.01095						86.6	23	12	18	86.6	29.8499	20.0899	25.0807		18.4003	66	18.4003	17.629
		11.5917	0.01122						86.9	20	21	32	86.9	29.6885	19.51	25.1742		18.4402	76	18.4402	17.9556
		11.7081	0.0115						87.1	35	14	23	87.1	30.2491	20.138	25.0807		18.4801	83	18.4801	18.2916
		11.8256	0.01179						87.4	32	20	30	87.4	29.7411	19.6921	25.5852		18.5199	81	18.5199	20.6797
		11.9444	0.01209						87.7	21	27	38	87.7	29.2632	19.3789	26.1955		18.5598	79	18.5598	21.6163
		12.0643	0.0124						87.9	21	15	25	87.9	29.613	19.5276	26.2347		18.5997	69	18.5997	21.4691
		12.1854	0.01272						88.2	23	19	30	88.2	28.9108	19.0147	26.2494		18.6396	93	18.6396	21.3995
		12.3078	0.01304						88.4	26	22	29	88.4	28.9042	18.677	27.4139		18.6795	77	18.6795	22.2524
		12.4313	0.01338						88.7	31	22	34	88.7	28.8016	18.2975	27.1586		18.7193	78	18.7193	22.2819
		12.5562	0.01373						88.9	26	19	29	88.9	28.7522	18.221	26.7663		18.7592	67	18.7592	21.5104
		12.6822	0.01408						89.2	29	19	33	89.2	29.5051	18.7519	26.7748		18.7991	86	18.7991	20.5937
		12.8095	0.01445						89.5	28	16	25	89.5	29.17	18.2651	26.7146		18.839	78	18.839	20.0321
		12.9382	0.01483						89.7	31	11	19	89.7	29.235	18.2305	25.6996		18.8789	77	18.8789	19.0887
		13.068	0.01522						90	25	20	31	90	28.7375	17.7842	25.7721		18.9188	65	18.9188	20.3737
		13.1992	0.01563						90.2	21	19	36	90.2	28.5348	17.3648	26.7712		18.9586	69	18.9586	19.902
		13.3318	0.01604						90.5	30	10	18	90.5	28.4148	17.4122	26.6574		18.9985	82	18.9985	19.4156
		13.4656	0.01647						90.8	26	22	34	90.8	27.5577	16.6061	26.4184		19.0384	74	19.0384	18.6513
		13.6008	0.01692						91	20	17	27	91	27.8973	16.8061	25.6597		19.0783	79	19.0783	20.6258
		13.7374	0.01738						91.3	25	25	34	91.3	28.0847	17.1981	25.4874		19.1182	79	19.1182	21.2639
		13.8753	0.01785						91.5	26	17	30	91.5	28.6365	17.8853	25.8771		19.158	84	19.158	21.7569
		14.0146	0.01833						91.8	27	16	29	91.8	28.6247	17.9578	25.2733		19.1979	81	19.1979	21.1417
		14.1553	0.01884						92	22	16	23	92	28.8797	18.2053	25.423		19.2378	73	19.2378	20.5918
		14.2974	0.01936						92.3	30	17	28	92.3	29.0621	18.459	24.9598		19.2777	86	19.2777	20.9848
		14.441	0.01989						92.6	33	14	25	92.6	28.1386	18.0183	25.9101		19.3176	61	19.3176	20.2195
		14.5859	0.02045						92.8	21	18	25	92.8	28.0539	18.3491	25.5619		19.3575	83	19.3575	18.7144
		14.7324	0.02102						93.1	24	22	35	93.1	28.7215	18.5345	25.2177		19.3973	86	19.3973	18.2989
		14.8803	0.02161						93.3	22	26	37	93.3	28.5453	18.3766	25.3782		19.4372	81	19.4372	18.2515
		15.0297	0.02223						93.6	29	17	26	93.6	29.0346	18.8902	25.1036		19.4771	67	19.4771	18.5971
		15.1806	0.02286						93.8	23	18	26	93.8	28.9536	19.0432	24.1053		19.517	69	19.517	18.0681
		15.333	0.02351						94.1	19	15	26	94.1	29.7372	20.2919	23.4273		19.5569	69	19.5569	17.1172
		15.4869	0.02419						94.4	28	22	30	94.4	30.425	21.442	23.3308		19.5968	68	19.5968	17.7602
		15.6424	0.02489						94.6	21	22	33	94.6	31.1128	21.967	22.5463		19.6366	87	19.6366	17.8495
		15.7995	0.02561						94.9	30	20	27	94.9	31.1657	22.6584	21.5031		19.6765	70	19.6765	18.1228
		15.9581	0.02636						95.1	14	24	34	95.1	31.7699	23.5087	21.5528		19.7164	87	19.7164	20.399
		16.1183	0.02714						95.4	25	23	35	95.4	31.6757	23.967	21.5875		19.7563	88	19.7563	20.0312
		16.2801	0.02794						95.6	19	27	34	95.6	31.1442	23.7604	22.0105		19.7962	74	19.7962	21.1175
		16.4436	0.02877						95.9	19	23	27	95.9	31.9993	24.0768	22.5348		19.836	81	19.836	23.3483
		16.6087	0.02963						96.2	21	26	32	96.2	32.6646	24.762	22.7731		19.8759	66	19.8759	24.0469
		16.7754	0.03052						96.4	24	29	35	96.4	31.964	23.9127	22.8706		19.9158	81	19.9158	23.7011
		16.9439	0.03144						96.7	24	25	32	96.7	30.799	22.9588	22.4188		19.9557	92	19.9557	23.6998
		17.114	0.0324						96.9	16	19	31	96.9	30.408	21.8777	21.9143		19.9956	81	19.9956	22.0996
		17.2858	0.03339						97.2	27	25	30	97.2	29.9363	21.1013	22.0007		20.0354	92	20.0354	21.4487
		17.4594	0.03442						97.5	28	21	31	97.5	29.2645	20.1429	21.7365		20.0753	86	20.0753	22.4504
		17.6347	0.03548						97.7	23	16	25	97.7	28.2628	19.2916	22.5391		20.1152	72	20.1152	21.8322
		17.8117	0.03659						98	32	12	28	98	27.9447	18.3092	22.5806		20.1551	80	20.1551	23.043
		17.9905	0.03773						98.2	17	20	31	98.2	27.0726	17.1259	22.9209		20.195	79	20.195	23.724
		18.1712	0.03892						98.5	15	14	19	98.5	27.0582	16.9104	22.0052		20.2349	66	20.2349	22.7861
		18.3536	0.04016						98.7	13	10	22	98.7	26.5155	16.5387	21.4214		20.2747	83	20.2747	23.6249
		18.5378	0.04143						99	21	20	29	99	26.3249	16.6087	20.8954		20.3146	84	20.3146	22.1572
		18.724	0.04276						99.3	25	21	35	99.3	26.2805	16.8307	20.8689		20.3545	77	20.3545	20.7838
		18.912	0.04414						99.5	22	17	22	99.5	25.8003	16.8248	20.5289		20.3944	98	20.3944	19.3945
		19.1018	0.04557						99.8	24	17	23	99.8	25.6002	16.5668	19.3073		20.4343	83	20.4343	18.6492
		19.2936	0.04706						100	24	19	28	100	24.8424	16.881	19.3171		20.4741	77	20.4741	18.1886
		19.4873	0.0486						100.3	20	14	26	100.3	24.9568	17.2926	19.5809		20.514	80	20.514	17.5743
		19.683	0.05021						100.5	12	19	22	100.5	24.5633	17.239	19.6525		20.5539	67	20.5539	16.6374
		19.8806	0.05188						100.8	14	23	33	100.8	24.693	16.9523	20.2488		20.5938	74	20.5938	16.7933
		20.0802	0.05361						101.1	25	16	23	101.1	24.6819	17.153	19.8081		20.6337	82	20.6337	15.6946
		20.2818	0.05541						101.3	20	15	22	101.3	24.358	17.1415	19.2151		20.6735	59	20.6735	13.9653
		20.4854	0.05728						101.6	20	12	20	101.6	24.6787	16.6957	18.3537		20.7134	65	20.7134	14.4655
		20.6911	0.05923						101.8	15	15	21	101.8	25.0755	17.1912	17.4479		20.7533	71	20.7533	13.7175
		20.8988	0.06126						102.1	19	18	26	102.1	26.6875	18.0075	17.4832		20.7932	86	20.7932	13.1495
		21.1087	0.06337						102.4	23	18	23	102.4	26.4116	17.9245	17.9153		20.8331	70	20.8331	14.2676
		21.3206	0.06556						102.6	17	19	33	102.6	26.3021	17.8565	18.3161		20.873	80	20.873	14.0915
		21.5346	0.06785						102.9	16	17	26	102.9	26.4276	17.7326	19.2553		20.9128	84	20.9128	14.6026
		21.7508	0.07022						103.1	14	20	29	103.1	26.8228	17.8228	19.6711		20.9527	77	20.9527	15.8332
		21.9692	0.0727						103.4	18	19	26	103.4	26.7483	17.8634	18.9892		20.9926	67	20.9926	16.6751
		22.1898	0.07528						103.6	20	21	35	103.6	27.2066	18.1455	18.3246		21.0325	84	21.0325	17.7173
		22.4126	0.07796						103.9	19	19	30	103.9	26.5469	17.577	18.458		21.0724	80	21.0724	18.8221
		22.6376	0.08076						104.2	18	19	21	104.2	25.9752	17.0811	18.4054		21.1122	62	21.1122	17.4998
		22.8649	0.08368						104.4	27	14	25	104.4	24.7676	16.4616	18.5368		21.1521	81	21.1521	17.0903
		23.0944	0.08672						104.7	22	9	14	104.7	23.3442	15.4985	17.9297		21.192	74	21.192	16.7119
		23.3263	0.08989						104.9	15	16	26	104.9	22.1939	14.3893	17.9143		21.2319	77	21.2319	17.897
		23.5605	0.09319						105.2	18	15	23	105.2	21.1213	13.6476	18.1128		21.2718	91	21.2718	16.9674
		23.797	0.09664						105.4	11	18	24	105.4	20.2373	12.9104	17.967		21.3117	83	21.3117	16.2911
		24.036	0.10023						105.7	13	8	17	105.7	19.6682	12.4737	17.4809		21.3515	80	21.3515	18.7659
		24.2773	0.10399						106	18	10	15	106	19.443	12.2079	16.1089		21.3914	71	21.3914	17.7369
		24.521	0.1079						106.2	17	10	16	106.2	18.1602	11.6708	15.0948		21.4313	70	21.4313	16.8959
		24.7672	0.11199						106.5	17	15	21	106.5	17.9578	11.5384	14.6505		21.4712	77	21.4712	18.2164
		25.0159	0.11625						106.7	16	12	16	106.7	17.8437	11.2373	13.7332		21.5111	88	21.5111	18.2443
		25.267	0.1207						107	13	7	19	107	17.4332	11.7006	13.3102		21.5509	77	21.5509	18.2052
		25.5207	0.12535						107.3	17	11	20	107.3	17.255	11.6267	13.2841		21.5908	78	21.5908	18.0768
		25.7769	0.13021						107.5	11	16	20	107.5	16.8274	11.2955	13.2007		21.6307	70	21.6307	16.7153
		26.0357	0.13529						107.8	11	12	14	107.8	17.3004	11.4099	12.9644		21.6706	83	21.6706	15.2643
		26.2971	0.14059						108	8	14	22	108	17.4057	11.2073	13.0108		21.7105	93	21.7105	16.0232
		26.5612	0.14614						108.3	8	8	12	108.3	17.7885	11.7826	12.5113		21.7504	53	21.7504	16.1429
		26.8278	0.15193						108.5	16	8	8	108.5	17.5989	11.4276	11.6564		21.7902	94	21.7902	16.6455
		27.0972	0.15799						108.8	15	12	20	108.8	16.9902	10.9291	11.3305		21.8301	84	21.8301	17.134
		27.3692	0.16432						109.1	9	11	19	109.1	16.1906	10.4495	11.0474		21.87	69	21.87	16.358
		27.644	0.17095						109.3	15	15	19	109.3	15.6247	10.0278	10.7283		21.9099	84	21.9099	16.3807
		27.9216	0.17788						109.6	7	7	17	109.6	14.6077	9.36123	10.4407		21.9498	61	21.9498	16.9264
		28.2019	0.18514						109.8	12	10	20	109.8	13.8869	8.49984	9.89408		21.9896	73	21.9896	18.1194
		28.485	0.19273						110.1	12	7	12	110.1	13.3308	7.85126	9.34586		22.0295	83	22.0295	17.2538
		28.771	0.20067						110.3	8	6	9	110.3	12.5074	7.27493	8.49036		22.0694	90	22.0694	16.5982
		29.0599	0.20899						110.6	6	10	11	110.6	11.3658	6.75417	7.65479		22.1093	79	22.1093	17.1171
		29.3516	0.2177						110.9	4	3	8	110.9	10.6793	6.31546	6.45178		22.1492	86	22.1492	18.058
		29.6463	0.22682						111.1	8	4	7	111.1	9.36581	5.49428	5.32331		22.1891	82	22.1891	15.3118
		29.944	0.23637						111.4	5	5	7	111.4	7.42628	4.50605	4.63485		22.2289	71	22.2289	17.6627
		30.2446	0.24637						111.6	3	2	7	111.6	6.22426	3.76888	4.18699		22.2688	83	22.2688	18.2015
		30.5483	0.25686						111.9	3	5	7	111.9	5.25956	3.20366	3.30696		22.3087	77	22.3087	17.2517
		30.855	0.26784						112.1	1	6	7	112.1	4.35796	3.02681	2.9879		22.3486	83	22.3486	18.1266
		31.1647	0.27936						112.4	0	2	4	112.4	3.68683	2.4848	2.10657		22.3885	62	22.3885	17.5507
		31.4776	0.29142						112.7	4	0	1	112.7	3.44786	2.17228	1.92252		22.4283	90	22.4283	18.267
		31.7937	0.30408						112.9	3	4	4	112.9	2.95979	1.82641	1.92481		22.4682	80	22.4682	18.5832
		32.1129	0.31734						113.2	2	0	1	113.2	2.29225	1.40144	1.79176		22.5081	75	22.5081	19.2424
		32.4353	0.33126						113.4	3	1	2	113.4	1.96568	1.47663	1.48088		22.548	84	22.548	19.1147
		32.7609	0.34585						113.7	0	0	0	113.7	1.54331	1.13926	1.17293		22.5879	98	22.5879	19.5368
		33.0898	0.36116						114	2	1	1	114	1.0729	0.82478	1.31612		22.6277	67	22.6277	20.5062
		33.4221	0.37721						114.2	0	2	2	114.2	0.77607	0.72344	1.35208		22.6676	85	22.6676	19.3507
		33.7576	0.39406						114.5	1	0	0	114.5	0.52958	0.37888	1.28441		22.7075	94	22.7075	18.1073
		34.0966	0.41175						114.7	1	1	2	114.7	0.33148	0.26708	1.17882		22.7474	87	22.7474	17.6915
		34.4389	0.4303						115	3	0	0	115	0.48709	0.46649	1.00752		22.7873	82	22.7873	17.8996
		34.7846	0.44978						115.2	0	1	1	115.2	0.62079	0.54233	0.59333		22.8271	66	22.8271	16.2155
		35.1339	0.47023						115.5	0	0	0	115.5	0.55247	0.45407	0.63877		22.867	75	22.867	16.5072
		35.4866	0.4917						115.8	0	1	1	115.8	0.72377	0.6185	0.66263		22.9069	78	22.9069	15.2928
		35.8429	0.51424						116	2	0	0	116	0.70938	0.55116	0.64041		22.9468	79	22.9468	15.0464
		36.2028	0.53791						116.3	1	0	0	116.3	0.77051	0.6185	0.72475		22.9867	79	22.9867	16.0606
		36.5662	0.56276						116.5	0	1	1	116.5	0.50964	0.47565	0.59889		23.0266	66	23.0266	17.5521
		36.9333	0.58887						116.8	0	0	0	116.8	0.50147	0.55443	0.49918		23.0664	80	23.0664	17.6505
		37.3042	0.61629						117	0	1	1	117	0.54397	0.6561	0.42563		23.1063	96	23.1063	17.8072
		37.6787	0.6451						117.3	1	2	3	117.3	0.60281	0.69369	0.3998		23.1462	83	23.1462	17.8685
		38.057	0.67535						117.6	0	1	1	117.6	0.7898	0.77901	0.36907		23.1861	81	23.1861	17.7058
		38.4391	0.70714						117.8	2	0	0	117.8	0.81922	0.76921	0.46126		23.226	83	23.226	19.3953
		38.825	0.74054						118.1	0	0	0	118.1	0.8931	0.8104	0.27885		23.2659	82	23.2659	19.2889
		39.2148	0.77563						118.3	0	1	0	118.3	0.86858	0.75973	0.16018		23.3057	99	23.3057	19.4985
		39.6085	0.8125						118.6	0	1	0	118.6	0.89179	0.76332	0.26316		23.3456	83	23.3456	19.1923
		40.0062	0.85125						118.9	0	0	0	118.9	0.81988	0.62243	0.49755		23.3855	71	23.3855	18.775
		40.4078	0.89196						119.1	0	2	3	119.1	0.70873	0.5358	0.61196		23.4254	80	23.4254	18.9483
		40.8135	0.93473						119.4	2	0	1	119.4	0.64858	0.50343	0.60641		23.4653	65	23.4653	17.4927
		41.2233	0.97969						119.6	0	1	2	119.6	0.49657	0.38248	0.73227		23.5051	75	23.5051	15.7766
		41.6372	1.02692						119.9	0	0	0	119.9	0.39882	0.31906	0.75319		23.545	91	23.545	15.3449
		42.0552	1.07656						120.1	0	0	0	120.1	0.37136	0.29487	0.90226		23.5849	99	23.5849	14.4156
		42.4774	1.12872						120.4	1	0	0	120.4	0.30566	0.31317	0.89049		23.6248	73	23.6248	12.6161
		42.9039	1.18353						120.7	3	0	0	120.7	0.22001	0.1409	1.09709		23.6647	76	23.6647	12.3288
		43.3347	1.24112						120.9	3	0	0	120.9	0.27558	0.11965	1.09023		23.7046	73	23.7046	12.7101
		43.7697	1.30163						121.2	0	0	0	121.2	0.29193	0.1592	1.01275		23.7444	79	23.7444	13.6138
		44.2092	1.3652						121.4	0	1	0	121.4	0.26904	0.20693	1.00425		23.7843	80	23.7843	14.7407
		44.653	1.43199						121.7	1	0	0	121.7	0.15103	0.11997	0.97123		23.8242	68	23.8242	13.7317
		45.1013	1.50215						121.9	2	0	0	121.9	0.35142	0.27754	0.96633		23.8641	68	23.8641	14.5572
		45.5542	1.57584						122.2	0	0	0	122.2	0.38575	0.24779	1.02386		23.9039	79	23.9039	13.3256
		46.0115	1.65324						122.5	1	0	0	122.5	0.60216	0.37561	1.00098		23.9438	81	23.9438	12.0687
		46.4735	1.73453						122.7	0	1	2	122.7	0.62471	0.37202	0.86335		23.9837	80	23.9837	12.4412
		46.9401	1.81988						123	1	0	2	123	0.70807	0.37986	0.69794		24.0236	95	24.0236	14.8149
		47.4113	1.90949						123.2	0	2	2	123.2	0.76201	0.45178	0.5917		24.0635	81	24.0635	14.9589
		47.8873	2.00356						123.5	1	0	0	123.5	0.78653	0.49755	0.72507		24.1034	70	24.1034	14.4925
		48.3681	2.10228						123.8	2	0	0	123.8	0.72573	0.51716	0.84995		24.1432	84	24.1432	14.3072
		48.8537	2.20589						124	1	0	0	124	0.66656	0.45472	0.84832		24.1831	70	24.1831	13.7163
		49.3442	2.31459						124.3	1	1	1	124.3	0.66165	0.54331	0.74175		24.223	87	24.223	14.1492
		49.8396	2.42861						124.5	0	0	0	124.5	0.62079	0.54985	0.76332		24.2629	69	24.2629	12.9882
		50.34	2.54818						124.8	1	1	1	124.8	0.54397	0.53024	0.86041		24.3028	77	24.3028	11.9432
		50.8454	2.67354						125	0	0	0	125	0.43119	0.48447	0.6914		24.3426	84	24.3426	10.6944
		51.3559	2.80495						125.3	1	1	1	125.3	0.22654	0.35665	0.68813		24.3825	81	24.3825	10.7768
		51.8715	2.94265						125.6	1	1	0	125.6	0.25335	0.37986	0.55835		24.4224	67	24.4224	10.6711
		52.3923	3.08689						125.8	1	0	0	125.8	0.31612	0.32102	0.64367		24.4623	72	24.4623	12.2399
		52.9183	3.23796						126.1	0	0	0	126.1	0.42138	0.41648	0.56489		24.5022	82	24.5022	13.4605
		53.4496	3.3961						126.3	1	0	1	126.3	0.39523	0.38052	0.55508		24.5421	74	24.5421	13.0387
		53.9863	3.5616						126.6	0	1	1	126.6	0.23766	0.32494	0.70448		24.5819	86	24.5819	13.615
		54.5283	3.73472						126.8	1	0	0	126.8	0.23439	0.24975	0.78326		24.6218	75	24.6218	14.4185
		55.0757	3.91576						127.1	0	0	0	127.1	0.29519	0.24518	0.8506		24.6617	84	24.6617	16.677
		55.6287	4.10499						127.4	0	0	0	127.4	0.27721	0.16836	0.70775		24.7016	79	24.7016	17.1954
		56.1872	4.30268						127.6	2	0	0	127.6	0.32658	0.16541	0.73063		24.7415	94	24.7415	17.8737
		56.7513	4.50913						127.9	1	1	1	127.9	0.30042	0.09349	0.627		24.7813	82	24.7813	19.4382
		57.3211	4.72461						128.1	2	0	0	128.1	0.34488	0.09873	0.68258		24.8212	86	24.8212	20.1328
		57.8966	4.94939						128.4	0	0	0	128.4	0.3171	0.12847	0.80713		24.8611	84	24.8611	19.6967
		58.4779	5.18375						128.6	1	0	0	128.6	0.21706	0.03988	0.8019		24.901	80	24.901	20.9235
		59.065	5.42795						128.9	1	0	0	128.9	0.18764	0.03171	0.86564		24.9409	93	24.9409	21.468
		59.658	5.68225						129.2	0	0	2	129.2	0.17293	-0.04217	0.96404		24.9808	99	24.9808	21.1365
		60.257	5.94689						129.4	0	0	0	129.4	0.1799	-0.03193	0.96502		25.0206	85	25.0206	23.3832
		60.8619	6.2221						129.7	0	0	0	129.7	0.19303	-0.009	0.95498		25.0605	81	25.0605	24.5293
		61.473	6.5081						129.9	2	0	0	129.9	0.2123	0.02662	0.93391		25.1004	86	25.1004	24.5721
		62.0902	6.80508						130.2	1	0	0	130.2	0.23773	0.07493	0.90181		25.1403	90	25.1403	23.897
		62.7135	7.11322						130.5	2	0	0	130.5	0.26931	0.13593	0.85869		25.1802	86	25.1802	24.9943
		63.3432	7.43268						130.7	1	0	0	130.7	0.30704	0.20962	0.80454		25.2201	99	25.2201	25.4199
		63.9791	7.76357						131	0	0	0	131	0.35092	0.296	0.73937		25.2599	104	25.2599	26.4362
		64.6215	8.10599						131.2	2	1	1	131.2	0.40096	0.39507	0.66317		25.2998	82	25.2998	27.3119
		65.2703	8.45999						131.5	0	0	0	131.5	0.45714	0.50683	0.57595		25.3397	99	25.3397	26.8506
		65.9256	8.8256						131.7	0	1	1	131.7	0.51948	0.63128	0.4777		25.3796	106	25.3796	27.3683
		66.5875	9.20278															25.4195	81	25.4195	28.2682
		67.256	9.59147															25.4593	77	25.4593	26.7566
		67.9313	9.99153															25.4992	96	25.4992	24.6885
		68.6133	10.4028															25.5391	102	25.5391	23.355
		69.3022	10.825															25.579	95	25.579	22.1994
		69.998	11.2579															25.6189	93	25.6189	19.861
		70.7007	11.701															25.6587	85	25.6587	20.8479
		71.4106	12.1539															25.6986	78	25.6986	21.6386
		72.1275	12.6161															25.7385	84	25.7385	20.7447
		72.8517	13.0869															25.7784	77	25.7784	19.4377
		73.5831	13.5657															25.8183	74	25.8183	19.826
		74.3219	14.0515															25.8581	92	25.8581	17.7498
		75.068	14.5436															25.898	95	25.898	15.4072
		75.8217	15.0409															25.9379	88	25.9379	14.9877
		76.583	15.5423															25.9778	88	25.9778	15.7905
		77.3519	16.0465															26.0177	102	26.0177	16.7882
		78.1285	16.5523															26.0576	68	26.0576	17.3353
		78.9129	17.0582															26.0974	73	26.0974	17.1866
		79.7051	17.5626															26.1373	69	26.1373	18.6958
		80.5054	18.0639															26.1772	90	26.1772	18.6107
		81.3136	18.5603															26.2171	81	26.2171	19.3658
		82.13	19.05															26.257	95	26.257	19.8408
		82.9546	19.5308															26.2968	96	26.2968	20.9738
		83.7875	20.0009															26.3367	92	26.3367	22.8815
		84.6287	20.4579															26.3766	89	26.3766	24.008
		85.4784	20.8998															26.4165	86	26.4165	25.528
		86.3366	21.324															26.4564	97	26.4564	26.8699
		87.2034	21.7284															26.4963	108	26.4963	26.1441
		88.0789	22.1104															26.5361	79	26.5361	24.4278
		88.9632	22.4676															26.576	107	26.576	22.2143
		89.8564	22.7976															26.6159	90	26.6159	22.7929
		90.7585	23.0978															26.6558	84	26.6558	22.715
		91.6697	23.366															26.6957	89	26.6957	23.0347
		92.5901	23.5998															26.7355	82	26.7355	23.1392
		93.5197	23.7967															26.7754	85	26.7754	21.9894
		94.4586	23.9548															26.8153	76	26.8153	21.7282
		95.407	24.0718															26.8552	95	26.8552	21.2371
		96.3648	24.1458															26.8951	91	26.8951	20.9729
		97.3323	24.1752															26.935	106	26.935	22.1363
		98.3096	24.1584															26.9748	108	26.9748	23.6325
		99.2966	24.0941															27.0147	88	27.0147	25.9358
		100.293	23.9812															27.0546	82	27.0546	26.9174
		101.3	23.8191															27.0945	85	27.0945	28.2217
		102.317	23.6071															27.1344	89	27.1344	29.173
		103.345	23.3452															27.1742	107	27.1742	29.2455
		104.382	23.0336															27.2141	96	27.2141	29.6027
		105.43	22.6729															27.254	96	27.254	28.2637
		106.489	22.264															27.2939	108	27.2939	28.3542
		107.558	21.8081															27.3338	112	27.3338	26.2874
		108.638	21.307															27.3737	80	27.3737	26.9091
		109.729	20.7628															27.4135	94	27.4135	27.7387
		110.83	20.1777															27.4534	100	27.4534	27.3034
		111.943	19.5547															27.4933	87	27.4933	25.7204
		113.067	18.8967															27.5332	92	27.5332	24.2903
		114.202	18.2073															27.5731	93	27.5731	22.8574
		115.349	17.4901															27.6129	85	27.6129	21.7569
		116.507	16.749															27.6528	90	27.6528	21.0091
		117.676	15.9882															27.6927	81	27.6927	20.6751
		118.858	15.212															27.7326	106	27.7326	20.1552
		120.051	14.4248															27.7725	87	27.7725	22.4349
		121.257	13.631															27.8123	90	27.8123	21.575
		122.474	12.8352															27.8522	88	27.8522	21.2731
		123.704	12.0418															27.8921	93	27.8921	22.5116
		124.946	11.2551															27.932	88	27.932	23.1018
		126.2	10.4794															27.9719	86	27.9719	23.1621
		127.467	9.7187															28.0118	102	28.0118	22.9796
		128.747	8.97667															28.0516	92	28.0516	23.6113
		130.039	8.25682															28.0915	86	28.0915	23.3438
		131.345	7.56228															28.1314	107	28.1314	23.3841
		132.664	6.89582															28.1713	82	28.1713	24.081
		133.996	6.25982															28.2112	94	28.2112	24.7604
		135.341	5.65627															28.251	101	28.251	25.5354
		136.7	5.08672															28.2909	90	28.2909	26.1668
		138.072	4.5523															28.3308	85	28.3308	25.4203
		139.458	4.05372															28.3707	96	28.3707	25.2577
		140.859	3.59129															28.4106	105	28.4106	24.0843
		142.273	3.16491															28.4505	86	28.4505	23.2982
		143.701	2.77415															28.4903	102	28.4903	21.6711
		145.144	2.4182															28.5302	86	28.5302	20.4094
		146.601	2.09598															28.5701	103	28.5701	20.6816
		148.073	1.80613															28.61	87	28.61	18.8893
		149.56	1.54707															28.6499	83	28.6499	19.7277
		151.061	1.31704															28.6897	75	28.6897	20.8818
		152.578	1.11416															28.7296	95	28.7296	21.002
		154.11	0.93644															28.7695	79	28.7695	20.6131
		155.657	0.78184															28.8094	84	28.8094	19.4374
		157.22	0.64829															28.8493	95	28.8493	20.8884
		158.798	0.53377															28.8892	103	28.8892	20.1926
		160.393	0.43629															28.929	94	28.929	19.9832
		162.003	0.35393															28.9689	98	28.9689	20.7863
		163.629	0.28489															29.0088	108	29.0088	22.6524
		165.272	0.22747															29.0487	83	29.0487	23.5993
		166.932	0.18008															29.0886	84	29.0886	23.0934
		168.607	0.14131															29.1284	86	29.1284	23.8886
		170.3	0.10984															29.1683	83	29.1683	25.3226
		172.01	0.08452															29.2082	106	29.2082	23.7474
		173.737	0.06433															29.2481	85	29.2481	25.4312
		175.481	0.04836															29.288	98	29.288	26.5085
		177.243	0.03586															29.3279	116	29.3279	28.0294
		179.023	0.02616															29.3677	93	29.3677	28.9103
		180.82	0.01871															29.4076	98	29.4076	29.5368
		182.636	0.01303															29.4475	99	29.4475	31.1009
		184.469	0.00876															29.4874	119	29.4874	31.0438
		186.321	0.00557															29.5273	91	29.5273	30.362
		188.192	0.00322															29.5671	97	29.5671	29.8108
		190.081	0.0015															29.607	126	29.607	27.9055
		191.99	0.00025559															29.6469	82	29.6469	28.3173
		193.917	-0.000630943															29.6868	93	29.6868	28.957
		195.864	-0.00126															29.7267	94	29.7267	29.086
		197.831	-0.00169															29.7665	93	29.7665	29.6754
		199.817	-0.002															29.8064	100	29.8064	29.6874
		201.823	-0.0022															29.8463	102	29.8463	29.0331
		203.849	-0.00234															29.8862	101	29.8862	28.0389
		205.896	-0.00243															29.9261	107	29.9261	30.4328
		207.963	-0.00249															29.9659	104	29.9659	30.9642
		210.051	-0.00253															30.0058	118	30.0058	30.7752
		212.16	-0.00255															30.0457	113	30.0457	35
		214.29	-0.00257															30.0856	85	30.0856	34.9156
		216.441	-0.00258															30.1255	95	30.1255	35.0257
		218.614	-0.00259															30.1654	110	30.1654	35.3103
		220.809	-0.00259															30.2052	98	30.2052	34.6189
		223.026	-0.00259															30.2451	111	30.2451	33.0048
		225.265	-0.00259															30.285	122	30.285	32.5245
		227.527	-0.00259															30.3249	103	30.3249	32.4669
		229.811	-0.00259															30.3648	102	30.3648	32.7914
		232.119	-0.00259															30.4047	117	30.4047	31.6511
		234.449	-0.00259															30.4445	89	30.4445	33.2421
		236.803	-0.00259															30.4844	102	30.4844	33.6232
		239.181	-0.00259															30.5243	103	30.5243	32.7868
		241.582	-0.00259															30.5642	95	30.5642	31.234
		244.007	-0.00259															30.6041	100	30.6041	30.0197
		246.457	-0.00259															30.6439	119	30.6439	29.4005
		248.932	-0.00259															30.6838	108	30.6838	29.1075
		251.431	-0.00259															30.7237	99	30.7237	32.1437
		253.955	-0.00259															30.7636	96	30.7636	32.1626
		256.505	-0.00259															30.8035	114	30.8035	31.6986
		259.08	-0.00259															30.8434	93	30.8434	33.1301
		261.681	-0.00259															30.8832	109	30.8832	31.9227
		264.309	-0.00259															30.9231	95	30.9231	32.9589
		266.962	-0.00259															30.963	107	30.963	31.1135
		269.642	-0.00259															31.0029	121	31.0029	29.8509
		272.35	-0.00259															31.0428	104	31.0428	30.4124
		275.084	-0.00259															31.0826	114	31.0826	32.0691
		277.846	-0.00259															31.1225	81	31.1225	32.7215
		280.635	-0.00259															31.1624	102	31.1624	30.9833
		283.453	-0.00259															31.2023	108	31.2023	29.8213
		286.299	-0.00259															31.2422	100	31.2422	29.4005
		289.173	-0.00259															31.282	109	31.282	27.2566
		292.076	-0.00259															31.3219	84	31.3219	28.0411
		295.009	-0.00259															31.3618	125	31.3618	26.6314
		297.971	-0.00259															31.4017	114	31.4017	26.9415
		300.962	-0.00259															31.4416	89	31.4416	29.1334
		303.984	-0.00259															31.4814	88	31.4814	29.5909
		307.036	-0.00259															31.5213	89	31.5213	31.5801
		310.119	-0.00259															31.5612	113	31.5612	32.1851
		313.232	-0.00259															31.6011	102	31.6011	32.389
		316.377	-0.00259															31.641	113	31.641	32.1509
		319.553	-0.00259															31.6809	123	31.6809	32.5872
		322.762	-0.00259															31.7207	101	31.7207	33.6856
		326.002	-0.00259															31.7606	119	31.7606	32.7293
		329.275	-0.00259															31.8005	110	31.8005	36.1352
		332.581	-0.00259															31.8404	103	31.8404	38.6032
		335.92	-0.00259															31.8803	116	31.8803	39.5433
		339.293	-0.00259															31.9201	111	31.9201	39.8764
		342.699	-0.00259															31.96	92	31.96	39.8318
		346.14	-0.00259															31.9999	110	31.9999	39.9543
		349.615	-0.00259															32.0398	128	32.0398	38.3099
		353.125	-0.00259															32.0797	117	32.0797	38.0326
		356.671	-0.00259															32.1196	121	32.1196	39.0757
		360.252	-0.00259															32.1594	126	32.1594	38.1165
		363.869	-0.00259															32.1993	108	32.1993	38.2707
		367.522	-0.00259															32.2392	116	32.2392	39.9401
		371.212	-0.00259															32.2791	110	32.2791	39.9093
		374.939	-0.00259															32.319	106	32.319	38.9697
		378.703	-0.00259															32.3588	97	32.3588	39.4632
		382.505	-0.00259															32.3987	110	32.3987	38.3856
		386.345	-0.00259															32.4386	124	32.4386	39.1953
		390.224	-0.00259															32.4785	118	32.4785	39.916
		394.142	-0.00259															32.5184	114	32.5184	40.185
		398.099	-0.00259															32.5583	122	32.5583	40.3176
		402.096	-0.00259															32.5981	129	32.5981	41.2482
		406.133	-0.00259															32.638	100	32.638	40.7094
		410.211	-0.00259															32.6779	109	32.6779	40.4231
		414.329	-0.00259															32.7178	137	32.7178	40.5437
		418.489	-0.00259															32.7577	118	32.7577	39.6094
		422.691	-0.00259															32.7975	115	32.7975	37.9412
		426.934	-0.00259															32.8374	95	32.8374	37.0256
		431.221	-0.00259															32.8773	110	32.8773	36.8177
		435.55	-0.00259															32.9172	106	32.9172	36.7817
		439.923	-0.00259															32.9571	112	32.9571	35.9644
		444.34	-0.00259															32.9969	110	32.9969	35.9151
		448.801	-0.00259															33.0368	114	33.0368	36.596
		453.307	-0.00259															33.0767	120	33.0767	34.8719
		457.858	-0.00259															33.1166	109	33.1166	34.1054
		462.455	-0.00259															33.1565	117	33.1565	34.8919
		467.098	-0.00259															33.1964	113	33.1964	35.4398
		471.788	-0.00259															33.2362	109	33.2362	38.2521
		476.524	-0.00259															33.2761	113	33.2761	38.8504
		481.309	-0.00259															33.316	106	33.316	38.257
		486.141	-0.00259															33.3559	112	33.3559	39.3414
		491.022	-0.00259															33.3958	111	33.3958	40.1675
		495.952	-0.00259															33.4357	114	33.4357	41.4679
		500.931	-0.00259															33.4755	122	33.4755	41.6085
		505.96	-0.00259															33.5154	117	33.5154	42.6941
		511.04	-0.00259															33.5553	134	33.5553	42.2848
		516.171	-0.00259															33.5952	135	33.5952	43.9086
		521.353	-0.00259															33.635	105	33.635	44.277
		526.587	-0.00259															33.6749	108	33.6749	44.617
		531.874	-0.00259															33.7148	138	33.7148	44.2567
		537.214	-0.00259															33.7547	112	33.7547	43.5245
		542.608	-0.00259															33.7946	118	33.7946	43.9557
		548.056	-0.00259															33.8345	105	33.8345	43.1453
		553.558	-0.00259															33.8743	122	33.8743	40.9432
		559.116	-0.00259															33.9142	117	33.9142	40.1655
		564.729	-0.00259															33.9541	129	33.9541	39.6706
		570.399	-0.00259															33.994	108	33.994	38.7746
		576.126	-0.00259															34.0339	119	34.0339	39.8916
		581.91	-0.00259															34.0737	112	34.0737	39.2058
		587.752	-0.00259															34.1136	123	34.1136	38.7079
		593.653	-0.00259															34.1535	119	34.1535	41.0956
		599.614	-0.00259															34.1934	101	34.1934	40.5532
		605.634	-0.00259															34.2333	108	34.2333	41.9226
		611.714	-0.00259															34.2732	128	34.2732	41.4777
		617.856	-0.00259															34.313	119	34.313	44.0881
		624.059	-0.00259															34.3529	109	34.3529	44.8968
		630.325	-0.00259															34.3928	138	34.3928	46.3614
		636.653	-0.00259															34.4327	126	34.4327	46.1286
		643.045	-0.00259															34.4726	126	34.4726	48.4457
		649.501	-0.00259															34.5125	124	34.5125	48.772
		656.022	-0.00259															34.5523	117	34.5523	48.2502
		662.608	-0.00259															34.5922	139	34.5922	48.3218
		669.261	-0.00259															34.6321	122	34.6321	48.0577
		675.98	-0.00259															34.672	134	34.672	47.0243
		682.767	-0.00259															34.7119	105	34.7119	46.229
		689.622	-0.00259															34.7517	121	34.7517	47.1508
		696.546	-0.00259															34.7916	127	34.7916	46.8168
		703.539	-0.00259															34.8315	133	34.8315	48.1819
		710.602	-0.00259															34.8714	104	34.8714	49.7645
		717.737	-0.00259															34.9113	117	34.9113	50.6033
		724.943	-0.00259															34.9511	142	34.9511	51.9004
		732.221	-0.00259															34.991	138	34.991	52.2123
		739.573	-0.00259															35.0309	122	35.0309	52.2215
		746.998	-0.00259															35.0708	132	35.0708	53.1943
		754.498	-0.00259															35.1107	154	35.1107	55.8629
		762.073	-0.00259															35.1506	127	35.1506	56.1097
		769.724	-0.00259															35.1904	129	35.1904	57.2581
		777.452	-0.00259															35.2303	135	35.2303	57.2344
		785.257	-0.00259															35.2702	123	35.2702	57.684
		793.141	-0.00259															35.3101	133	35.3101	55.8437
		801.104	-0.00259															35.35	124	35.35	54.6412
		809.148	-0.00259															35.3899	126	35.3899	54.3124
		817.271	-0.00259															35.4297	159	35.4297	55.3698
		825.477	-0.00259															35.4696	139	35.4696	56.2673
		833.764	-0.00259															35.5095	129	35.5095	56.1958
		842.135	-0.00259															35.5494	128	35.5494	57.0266
		850.59	-0.00259															35.5892	120	35.5892	59.2755
		859.13	-0.00259															35.6291	138	35.6291	61.0825
		867.756	-0.00259															35.669	141	35.669	62.8557
		876.468	-0.00259															35.7089	142	35.7089	62.3403
		885.268	-0.00259															35.7488	139	35.7488	62.8825
		894.156	-0.00259															35.7887	156	35.7887	61.5544
		903.133	-0.00259															35.8285	142	35.8285	58.5607
		912.2	-0.00259															35.8684	125	35.8684	60.6903
		921.359	-0.00259															35.9083	144	35.9083	62.305
		930.609	-0.00259															35.9482	166	35.9482	62.0276
		939.952	-0.00259															35.9881	126	35.9881	60.9016
		949.389	-0.00259															36.0279	125	36.0279	59.0321
		958.921	-0.00259															36.0678	124	36.0678	58.029
		968.549	-0.00259															36.1077	138	36.1077	59.0922
		978.273	-0.00259															36.1476	128	36.1476	60.5853
		988.095	-0.00259															36.1875	140	36.1875	59.459
		998.015	-0.00259															36.2274	167	36.2274	62.0034
		1008.03	-0.00259															36.2672	138	36.2672	62.4605
		1018.16	-0.00259															36.3071	128	36.3071	62.2603
		1028.38	-0.00259															36.347	141	36.347	63.5527
		1038.7	-0.00259															36.3869	151	36.3869	67.2874
		1049.13	-0.00259															36.4268	152	36.4268	66.8799
		1059.66	-0.00259															36.4667	160	36.4667	66.6747
		1070.3	-0.00259															36.5065	137	36.5065	67.4934
		1081.05	-0.00259															36.5464	128	36.5464	68.1535
		1091.9	-0.00259															36.5863	163	36.5863	68.0268
		1102.87	-0.00259															36.6262	136	36.6262	69.6958
		1113.94	-0.00259															36.6661	157	36.6661	72.8247
		1125.12	-0.00259															36.7059	151	36.7059	73.4516
		1136.42	-0.00259															36.7458	149	36.7458	73.9058
		1147.83	-0.00259															36.7857	145	36.7857	74.9762
		1159.35	-0.00259															36.8256	171	36.8256	77.9482
		1170.99	-0.00259															36.8655	171	36.8655	80.6845
		1182.75	-0.00259															36.9053	153	36.9053	83.055
		1194.62	-0.00259															36.9452	167	36.9452	84.3511
		1206.62	-0.00259															36.9851	169	36.9851	85.4558
		1218.73	-0.00259															37.025	153	37.025	88.0698
		1230.97	-0.00259															37.0649	164	37.0649	86.9235
		1243.33	-0.00259															37.1048	179	37.1048	88.247
		1255.81	-0.00259															37.1446	172	37.1446	88.7783
		1268.42	-0.00259															37.1845	175	37.1845	85.1498
		1281.15	-0.00259															37.2244	158	37.2244	85.0463
		1294.01	-0.00259															37.2643	160	37.2643	85.4021
		1307.01	-0.00259															37.3042	177	37.3042	87.1414
		1320.13	-0.00259															37.344	171	37.344	85.692
		1333.38	-0.00259															37.3839	152	37.3839	85.7883
		1346.77	-0.00259															37.4238	155	37.4238	84.8002
		1360.29	-0.00259															37.4637	176	37.4637	85.5555
		1373.95	-0.00259															37.5036	157	37.5036	86.1274
		1387.74	-0.00259															37.5434	154	37.5434	86.917
		1401.68	-0.00259															37.5833	212	37.5833	90.5801
		1415.75	-0.00259															37.6232	160	37.6232	92.4181
		1429.96	-0.00259															37.6631	176	37.6631	94.6984
		1444.32	-0.00259															37.703	159	37.703	97.0741
		1458.82	-0.00259															37.7429	185	37.7429	100.514
		1473.47	-0.00259															37.7827	181	37.7827	103.204
		1488.26	-0.00259															37.8226	210	37.8226	106.334
		1503.2	-0.00259															37.8625	176	37.8625	108.376
		1518.29	-0.00259															37.9024	188	37.9024	109.707
		1533.54	-0.00259															37.9423	212	37.9423	111.636
		1548.93	-0.00259															37.9821	175	37.9821	112.206
		1564.48	-0.00259															38.022	211	38.022	116.393
		1580.19	-0.00259															38.0619	196	38.0619	119.493
		1596.06	-0.00259															38.1018	196	38.1018	121.118
		1612.08	-0.00259															38.1417	202	38.1417	119.293
		1628.27	-0.00259															38.1816	216	38.1816	121.365
		1644.61	-0.00259															38.2214	190	38.2214	121.799
		1661.13	-0.00259															38.2613	197	38.2613	126.286
		1677.8	-0.00259															38.3012	230	38.3012	126.435
		1694.65	-0.00259															38.3411	205	38.3411	126.882
		1711.66	-0.00259															38.381	211	38.381	130.314
		1728.85	-0.00259															38.4208	225	38.4208	131.47
		1746.21	-0.00259															38.4607	189	38.4607	134.814
		1763.74	-0.00259															38.5006	214	38.5006	136.122
		1781.44	-0.00259															38.5405	244	38.5405	137.802
		1799.33	-0.00259															38.5804	215	38.5804	139.865
		1817.4	-0.00259															38.6202	233	38.6202	143.423
		1835.64	-0.00259															38.6601	208	38.6601	143.777
		1854.07	-0.00259															38.7	234	38.7	143.88
		1872.69	-0.00259															38.7399	243	38.7399	145.93
		1891.49	-0.00259															38.7798	233	38.7798	146.775
		1910.48	-0.00259															38.8197	226	38.8197	148.751
		1929.66	-0.00259															38.8595	227	38.8595	151.484
		1949.03	-0.00259															38.8994	243	38.8994	152.838
		1968.6	-0.00259															38.9393	238	38.9393	154.909
		1988.37	-0.00259															38.9792	237	38.9792	162.453
		2008.33	-0.00259															39.0191	230	39.0191	163.774
		2028.49	-0.00259															39.059	246	39.059	167.366
		2048.86	-0.00259															39.0988	253	39.0988	169.238
		2069.43	-0.00259															39.1387	268	39.1387	174.703
		2090.21	-0.00259															39.1786	273	39.1786	177.225
		2111.19	-0.00259															39.2185	270	39.2185	182.577
		2132.39	-0.00259															39.2584	285	39.2584	188.802
		2153.8	-0.00259															39.2982	272	39.2982	193.432
		2175.42	-0.00259															39.3381	285	39.3381	197.493
		2197.26	-0.00259															39.378	240	39.378	202.082
		2219.32	-0.00259															39.4179	300	39.4179	207.588
		2241.6	-0.00259															39.4578	298	39.4578	209.114
		2264.11	-0.00259															39.4977	304	39.4977	212.983
		2286.84	-0.00259															39.5375	280	39.5375	214.039
		2309.8	-0.00259															39.5774	344	39.5774	217.769
		2332.99	-0.00259															39.6173	313	39.6173	222.988
		2356.41	-0.00259															39.6572	292	39.6572	228.712
		2380.07	-0.00259															39.6971	307	39.6971	232.987
		2403.97	-0.00259															39.7369	333	39.7369	237.357
		2428.1	-0.00259															39.7768	326	39.7768	243.206
		2452.48	-0.00259															39.8167	306	39.8167	249.075
		2477.1	-0.00259															39.8566	347	39.8566	254.063
		2501.97	-0.00259															39.8965	326	39.8965	262.975
		2527.09	-0.00259															39.9363	375	39.9363	267.374
		2552.47	-0.00259															39.9762	366	39.9762	271.959
		2578.09	-0.00259															40.0161	360	40.0161	280.941
		2603.98	-0.00259															40.056	353	40.056	290.833
		2630.12	-0.00259															40.0959	399	40.0959	297.33
		2656.53	-0.00259															40.1358	403	40.1358	298.032
		2683.2	-0.00259															40.1756	411	40.1756	304.561
		2710.14	-0.00259															40.2155	357	40.2155	310.495
		2737.35	-0.00259															40.2554	421	40.2554	316.271
		2764.83	-0.00259															40.2953	368	40.2953	323.67
		2792.59	-0.00259															40.3352	441	40.3352	329.676
		2820.62	-0.00259															40.375	422	40.375	340.063
		2848.94	-0.00259															40.4149	435	40.4149	348.114
		2877.55	-0.00259															40.4548	399	40.4548	354.998
		2906.44	-0.00259															40.4947	410	40.4947	361.479
		2935.62	-0.00259															40.5346	509	40.5346	366.691
		2965.09	-0.00259															40.5744	476	40.5744	375.92
		2994.86	-0.00259															40.6143	492	40.6143	386.621
		3024.93	-0.00259															40.6542	475	40.6542	391.729
		3055.3	-0.00259															40.6941	492	40.6941	402.546
		3085.97	-0.00259															40.734	490	40.734	411.375
		3116.96	-0.00259															40.7739	474	40.7739	420.838
		3148.25	-0.00259															40.8137	499	40.8137	429.468
		3179.86	-0.00259															40.8536	510	40.8536	434.702
		3211.78	-0.00259															40.8935	500	40.8935	438.036
		3244.03	-0.00259															40.9334	572	40.9334	440.721
		3276.6	-0.00259															40.9733	544	40.9733	447.397
		3309.5	-0.00259															41.0131	545	41.0131	450.324
		3342.72	-0.00259															41.053	570	41.053	454.679
		3376.28	-0.00259															41.0929	553	41.0929	460.13
		3410.18	-0.00259															41.1328	506	41.1328	465.452
		3444.42	-0.00259															41.1727	546	41.1727	467.179
		3479	-0.00259															41.2126	527	41.2126	467.892
		3513.93	-0.00259															41.2524	576	41.2524	464.359
		3549.21	-0.00259															41.2923	549	41.2923	466.892
		3584.84	-0.00259															41.3322	528	41.3322	460.887
		3620.84	-0.00259															41.3721	553	41.3721	459.672
		3657.19	-0.00259															41.412	577	41.412	462.114
		3693.91	-0.00259															41.4518	576	41.4518	464.195
		3730.99	-0.00259															41.4917	532	41.4917	466.467
		3768.45	-0.00259															41.5316	524	41.5316	469.413
		3806.29	-0.00259															41.5715	551	41.5715	464.663
		3844.5	-0.00259															41.6114	521	41.6114	461.647
		3883.1	-0.00259															41.6512	584	41.6512	456.169
		3922.09	-0.00259															41.6911	489	41.6911	457.541
		3961.46	-0.00259															41.731	571	41.731	453.172
		4001.24	-0.00259															41.7709	587	41.7709	445.797
		4041.41	-0.00259															41.8108	515	41.8108	438.558
		4081.98	-0.00259															41.8507	502	41.8507	432.34
		4122.97	-0.00259															41.8905	513	41.8905	425.236
		4164.36	-0.00259															41.9304	473	41.9304	417.278
		4206.17	-0.00259															41.9703	504	41.9703	403.878
		4248.4	-0.00259															42.0102	497	42.0102	393.754
		4291.05	-0.00259															42.0501	493	42.0501	380.198
		4334.14	-0.00259															42.09	420	42.09	373.388
		4377.65	-0.00259															42.1298	444	42.1298	359.553
		4421.6	-0.00259															42.1697	433	42.1697	351.349
		4465.99	-0.00259															42.2096	426	42.2096	346.312
		4510.83	-0.00259															42.2495	420	42.2495	338.374
		4556.12	-0.00259															42.2894	428	42.2894	328.859
		4601.86	-0.00259															42.3292	379	42.3292	319.411
		4648.07	-0.00259															42.3691	422	42.3691	307.536
		4694.73	-0.00259															42.409	393	42.409	298.137
		4741.87	-0.00259															42.4489	400	42.4489	291.536
		4789.47	-0.00259															42.4888	368	42.4888	285.97
		4837.56	-0.00259															42.5286	359	42.5286	276.73
		4886.13	-0.00259															42.5685	353	42.5685	269.369
		4935.19	-0.00259															42.6084	344	42.6084	263.226
		4984.73	-0.00259															42.6483	320	42.6483	256.976
		5034.78	-0.00259															42.6882	320	42.6882	249.411
		5085.33	-0.00259															42.7281	332	42.7281	243.041
		5136.39	-0.00259															42.7679	331	42.7679	233.982
		5187.95	-0.00259															42.8078	340	42.8078	229.132
		5240.04	-0.00259															42.8477	316	42.8477	225.235
		5292.65	-0.00259															42.8876	320	42.8876	223.678
		5345.79	-0.00259															42.9275	307	42.9275	219.046
		5399.46	-0.00259															42.9673	305	42.9673	215.467
		5453.67	-0.00259															43.0072	280	43.0072	212.151
		5508.42	-0.00259															43.0471	272	43.0471	209.3
		5563.73	-0.00259															43.087	287	43.087	203.967
		5619.59	-0.00259															43.1269	293	43.1269	196.918
		5676.01	-0.00259															43.1668	293	43.1668	192.54
		5733	-0.00259															43.2066	293	43.2066	185.846
		5790.55	-0.00259															43.2465	269	43.2465	182.191
		5848.69	-0.00259															43.2864	253	43.2864	177.388
		5907.41	-0.00259															43.3263	274	43.3263	170.369
		5966.72	-0.00259															43.3662	257	43.3662	164.709
		6026.63	-0.00259															43.406	249	43.406	161.223
		6087.13	-0.00259															43.4459	230	43.4459	156.086
		6148.25	-0.00259															43.4858	229	43.4858	150.158
		6209.98	-0.00259															43.5257	243	43.5257	146.063
		6272.32	-0.00259															43.5656	211	43.5656	143.798
		6335.3	-0.00259															43.6054	242	43.6054	142.612
		6398.9	-0.00259															43.6453	217	43.6453	143.727
		6463.15	-0.00259															43.6852	211	43.6852	143.068
		6528.04	-0.00259															43.7251	257	43.7251	141.321
		6593.58	-0.00259															43.765	246	43.765	142.882
		6659.78	-0.00259															43.8049	227	43.8049	143.778
		6726.64	-0.00259															43.8447	231	43.8447	142.215
		6794.18	-0.00259															43.8846	237	43.8846	140.401
		6862.39	-0.00259															43.9245	234	43.9245	139.828
		6931.29	-0.00259															43.9644	227	43.9644	140.023
		7000.88	-0.00259															44.0043	227	44.0043	136.431
		7071.16	-0.00259															44.0441	209	44.0441	133.967
		7142.16	-0.00259															44.084	219	44.084	131.183
		7213.87	-0.00259															44.1239	224	44.1239	126.367
		7286.29	-0.00259															44.1638	205	44.1638	128.01
		7359.45	-0.00259															44.2037	201	44.2037	128.706
		7433.33	-0.00259															44.2435	234	44.2435	127.362
		7507.96	-0.00259															44.2834	226	44.2834	127.696
		7583.34	-0.00259															44.3233	204	44.3233	127.969
		7659.48	-0.00259															44.3632	202	44.3632	127.698
		7736.38	-0.00259															44.4031	217	44.4031	127.059
		7814.05	-0.00259															44.443	235	44.443	126.32
		7892.51	-0.00259															44.4828	219	44.4828	124.828
		7971.75	-0.00259															44.5227	239	44.5227	122.992
		8051.78	-0.00259															44.5626	198	44.5626	124.526
		8132.62	-0.00259															44.6025	204	44.6025	123.12
		8214.27	-0.00259															44.6424	216	44.6424	122.715
		8296.74	-0.00259															44.6823	195	44.6823	123.467
		8380.04	-0.00259															44.7221	200	44.7221	123.882
		8464.18	-0.00259															44.762	208	44.762	122.032
		8549.16	-0.00259															44.8019	211	44.8019	118.364
		8634.99	-0.00259															44.8418	219	44.8418	115.912
																		44.8817	215	44.8817	116.677
																		44.9215	235	44.9215	117.75
																		44.9614	198	44.9614	121.503
																		45.0013	217	45.0013	121.824
																		45.0412	189	45.0412	122.325
																		45.0811	199	45.0811	122.687
																		45.1209	198	45.1209	120.39
																		45.1608	205	45.1608	118.98
																		45.2007	227	45.2007	118.021
																		45.2406	233	45.2406	117.914
																		45.2805	220	45.2805	116.387
																		45.3203	208	45.3203	116.828
																		45.3602	195	45.3602	117.455
																		45.4001	200	45.4001	118.475
																		45.44	194	45.44	119.277
																		45.4799	204	45.4799	117.458
																		45.5198	220	45.5198	118.44
																		45.5596	210	45.5596	118.137
																		45.5995	209	45.5995	119.143
																		45.6394	197	45.6394	119.221
																		45.6793	229	45.6793	120.202
																		45.7192	205	45.7192	121.203
																		45.7591	235	45.7591	123.432
																		45.7989	200	45.7989	123.681
																		45.8388	222	45.8388	123.547
																		45.8787	236	45.8787	124.188
																		45.9186	203	45.9186	125.926
																		45.9585	211	45.9585	126.485
																		45.9983	189	45.9983	127.578
																		46.0382	223	46.0382	128.738
																		46.0781	233	46.0781	128.17
																		46.118	238	46.118	131.871
																		46.1579	217	46.1579	134.128
																		46.1977	231	46.1977	136.748
																		46.2376	244	46.2376	138.221
																		46.2775	227	46.2775	141.583
																		46.3174	214	46.3174	146.182
																		46.3573	249	46.3573	146.937
																		46.3972	241	46.3972	149.873
																		46.437	243	46.437	149.136
																		46.4769	258	46.4769	148.67
																		46.5168	235	46.5168	147.353
																		46.5567	229	46.5567	147.709
																		46.5966	258	46.5966	146.229
																		46.6364	244	46.6364	145.344
																		46.6763	235	46.6763	146.194
																		46.7162	232	46.7162	147.308
																		46.7561	251	46.7561	147.638
																		46.796	217	46.796	148.677
																		46.8359	223	46.8359	148.717
																		46.8757	237	46.8757	150.648
																		46.9156	261	46.9156	153.582
																		46.9555	251	46.9555	152.814
																		46.9954	258	46.9954	153.044
																		47.0353	267	47.0353	156.184
																		47.0751	266	47.0751	160.564
																		47.115	249	47.115	163.061
																		47.1549	235	47.1549	167.171
																		47.1948	254	47.1948	169.94
																		47.2347	267	47.2347	169.862
																		47.2745	246	47.2745	167.574
																		47.3144	250	47.3144	168.143
																		47.3543	289	47.3543	166.782
																		47.3942	278	47.3942	165.157
																		47.4341	276	47.4341	163.123
																		47.474	250	47.474	159.154
																		47.5138	263	47.5138	160.345
																		47.5537	224	47.5537	157.871
																		47.5936	248	47.5936	155.337
																		47.6335	240	47.6335	154.795
																		47.6734	258	47.6734	151.382
																		47.7133	211	47.7133	149.348
																		47.7531	247	47.7531	147.184
																		47.793	236	47.793	147.024
																		47.8329	243	47.8329	147.861
																		47.8728	290	47.8728	150.225
																		47.9126	227	47.9126	150.392
																		47.9525	259	47.9525	150.557
																		47.9924	240	47.9924	148.367
																		48.0323	217	48.0323	149.327
																		48.0722	271	48.0722	149.89
																		48.1121	235	48.1121	149.252
																		48.1519	232	48.1519	147.357
																		48.1918	249	48.1918	146.033
																		48.2317	240	48.2317	145.048
																		48.2716	226	48.2716	141.561
																		48.3115	233	48.3115	141.972
																		48.3513	253	48.3513	140.572
																		48.3912	252	48.3912	141.126
																		48.4311	228	48.4311	140.832
																		48.471	217	48.471	136.854
																		48.5109	252	48.5109	136.963
																		48.5508	216	48.5508	133.674
																		48.5906	230	48.5906	131.214
																		48.6305	204	48.6305	128.681
																		48.6704	237	48.6704	126.836
																		48.7103	245	48.7103	123.449
																		48.7502	214	48.7502	121.599
																		48.7901	212	48.7901	120.121
																		48.8299	199	48.8299	120.748
																		48.8698	213	48.8698	119.854
																		48.9097	207	48.9097	116.868
																		48.9496	223	48.9496	118.835
																		48.9895	205	48.9895	116.158
																		49.0293	224	49.0293	116.742
																		49.0692	211	49.0692	113.478
																		49.1091	218	49.1091	110.988
																		49.149	200	49.149	111.074
																		49.1889	219	49.1889	108.195
																		49.2287	199	49.2287	107.062
																		49.2686	197	49.2686	106.038
																		49.3085	212	49.3085	103.127
																		49.3484	178	49.3484	100.458
																		49.3883	206	49.3883	99.2138
																		49.4282	169	49.4282	96.0231
																		49.468	184	49.468	96.0588
																		49.5079	206	49.5079	93.8141
																		49.5478	191	49.5478	90.813
																		49.5877	211	49.5877	89.5712
																		49.6276	187	49.6276	87.9522
																		49.6675	160	49.6675	84.1991
																		49.7073	190	49.7073	81.198
																		49.7472	178	49.7472	79.9715
																		49.7871	171	49.7871	74.564
																		49.827	178	49.827	71.3765
																		49.8668	147	49.8668	66.2253
																		49.9067	160	49.9067	62.2758
																		49.9466	181	49.9466	62.1566
																		49.9865	136	49.9865	61.5088
																		50.0264	154	50.0264	63.744
																		50.0663	167	50.0663	64.4434
																		50.1061	155	50.1061	62.0549
																		50.146	146	50.146	65.4924
																		50.1859	172	50.1859	67.3536
																		50.2258	179	50.2258	68.665
																		50.2657	179	50.2657	70.4556
																		50.3055	183	50.3055	70.7153
																		50.3454	163	50.3454	70.3738
																		50.3853	165	50.3853	70.4511
																		50.4252	156	50.4252	67.1449
																		50.4651	165	50.4651	64.2467
																		50.505	189	50.505	62.4041
																		50.5448	142	50.5448	61.0227
																		50.5847	152	50.5847	57.3828
																		50.6246	152	50.6246	54.8936
																		50.6645	153	50.6645	54.5073
																		50.7044	135	50.7044	53.3058
																		50.7443	142	50.7443	51.8995
																		50.7841	157	50.7841	52.0739
																		50.824	157	50.824	51.3441
																		50.8639	162	50.8639	50.1363
																		50.9038	161	50.9038	50.634
																		50.9436	138	50.9436	51.6087
																		50.9835	148	50.9835	50.6997
																		51.0234	154	51.0234	49.8826
																		51.0633	133	51.0633	49.4489
																		51.1032	147	51.1032	49.1153
																		51.1431	167	51.1431	44.7146
																		51.1829	132	51.1829	42.8396
																		51.2228	145	51.2228	42.7531
																		51.2627	143	51.2627	41.0674
																		51.3026	125	51.3026	40.9976
																		51.3425	150	51.3425	40.7209
																		51.3824	135	51.3824	39.8289
																		51.4222	139	51.4222	38.138
																		51.4621	131	51.4621	36.7279
																		51.502	126	51.502	36.0141
																		51.5419	164	51.5419	35.3009
																		51.5818	135	51.5818	35.3141
																		51.6216	119	51.6216	34.3813
																		51.6615	141	51.6615	34.0993
																		51.7014	128	51.7014	35.0301
																		51.7413	135	51.7413	32.0678
																		51.7812	119	51.7812	31.7384
																		51.821	137	51.821	30.4983
																		51.8609	147	51.8609	29.4363
																		51.9008	116	51.9008	28.4381
																		51.9407	123	51.9407	27.5834
																		51.9806	141	51.9806	28.5309
																		52.0205	125	52.0205	27.2381
																		52.0603	127	52.0603	26.4184
																		52.1002	105	52.1002	26.2148
																		52.1401	136	52.1401	24.4555
																		52.18	127	52.18	24.4491
																		52.2199	128	52.2199	24.9151
																		52.2597	132	52.2597	24.7763
																		52.2996	124	52.2996	26.5826
																		52.3395	110	52.3395	24.2601
																		52.3794	125	52.3794	25.4612
																		52.4193	139	52.4193	27.3826
																		52.4592	116	52.4592	26.9826
																		52.499	128	52.499	28.1602
																		52.5389	144	52.5389	25.9008
																		52.5788	134	52.5788	25.763
																		52.6187	108	52.6187	27.3842
																		52.6586	131	52.6586	27.1745
																		52.6984	121	52.6984	29.6114
																		52.7383	155	52.7383	29.6978
																		52.7782	113	52.7782	29.9117
																		52.8181	118	52.8181	29.8324
																		52.858	138	52.858	29.1448
																		52.8978	119	52.8978	28.1871
																		52.9377	141	52.9377	28.044
																		52.9776	147	52.9776	28.5044
																		53.0175	117	53.0175	29.5023
																		53.0574	144	53.0574	26.9843
																		53.0973	112	53.0973	26.4404
																		53.1371	134	53.1371	25.148
																		53.177	110	53.177	27.8255
																		53.2169	117	53.2169	27.1845
																		53.2568	142	53.2568	25.1677
																		53.2967	125	53.2967	24.5499
																		53.3366	120	53.3366	22.0483
																		53.3764	130	53.3764	21.4266
																		53.4163	116	53.4163	23.1783
																		53.4562	135	53.4562	21.7636
																		53.4961	129	53.4961	23.5385
																		53.536	129	53.536	23.3543
																		53.5758	109	53.5758	22.4626
																		53.6157	108	53.6157	19.5879
																		53.6556	122	53.6556	17.9974
																		53.6955	122	53.6955	19.8824
																		53.7354	131	53.7354	21.113
																		53.7752	132	53.7752	20.8032
																		53.8151	113	53.8151	23.2901
																		53.855	129	53.855	23.3373
																		53.8949	114	53.8949	24.8563
																		53.9348	105	53.9348	25.3016
																		53.9746	136	53.9746	26.2871
																		54.0145	148	54.0145	25.7717
																		54.0544	142	54.0544	24.4135
																		54.0943	125	54.0943	25.0746
																		54.1342	120	54.1342	25.7495
																		54.1741	137	54.1741	25.9804
																		54.2139	107	54.2139	26.7955
																		54.2538	121	54.2538	25.4819
																		54.2937	118	54.2937	24.889
																		54.3336	131	54.3336	22.7976
																		54.3735	129	54.3735	20.4051
																		54.4134	130	54.4134	19.807
																		54.4532	137	54.4532	22.3691
																		54.4931	119	54.4931	23.7252
																		54.533	112	54.533	24.2745
																		54.5729	124	54.5729	24.4094
																		54.6128	118	54.6128	26.9966
																		54.6526	126	54.6526	26.6836
																		54.6925	132	54.6925	26.5788
																		54.7324	141	54.7324	26.491
																		54.7723	133	54.7723	27.4349
																		54.8122	140	54.8122	28.1866
																		54.852	115	54.852	29.5414
																		54.8919	133	54.8919	30.8485
																		54.9318	134	54.9318	30.2847
																		54.9717	137	54.9717	29.8474
																		55.0116	122	55.0116	29.5406
																		55.0515	129	55.0515	28.4129
																		55.0913	136	55.0913	28.5543
																		55.1312	131	55.1312	27.4486
																		55.1711	128	55.1711	26.7945
																		55.211	129	55.211	25.7773
																		55.2509	120	55.2509	26.4138
																		55.2907	128	55.2907	24.8657
																		55.3306	138	55.3306	25.3427
																		55.3705	124	55.3705	23.9675
																		55.4104	127	55.4104	23.4994
																		55.4503	127	55.4503	22.5855
																		55.4901	108	55.4901	22.3057
																		55.53	125	55.53	22.1989
																		55.5699	131	55.5699	23.1077
																		55.6098	134	55.6098	21.3794
																		55.6497	122	55.6497	22.1592
																		55.6896	125	55.6896	23.5221
																		55.7294	108	55.7294	23.0459
																		55.7693	135	55.7693	25.0682
																		55.8092	133	55.8092	25.0532
																		55.8491	127	55.8491	25.6744
																		55.889	124	55.889	26.2459
																		55.9288	132	55.9288	23.8782
																		55.9687	115	55.9687	23.0764
																		56.0086	154	56.0086	22.8871
																		56.0485	128	56.0485	22.7349
																		56.0884	105	56.0884	22.8592
																		56.1283	134	56.1283	21.5676
																		56.1681	111	56.1681	19.991
																		56.208	124	56.208	19.0503
																		56.2479	116	56.2479	17.694
																		56.2878	113	56.2878	17.1661
																		56.3277	130	56.3277	16.0626
																		56.3676	122	56.3676	14.2346
																		56.4074	119	56.4074	11.1761
																		56.4473	124	56.4473	12.8277
																		56.4872	106	56.4872	14.9559
																		56.5271	125	56.5271	15.3003
																		56.5669	105	56.5669	18.1235
																		56.6068	117	56.6068	18.2625
																		56.6467	126	56.6467	17.9614
																		56.6866	111	56.6866	18.8059
																		56.7265	114	56.7265	19.6098
																		56.7664	138	56.7664	20.994
																		56.8062	150	56.8062	23.7339
																		56.8461	141	56.8461	26.2763
																		56.886	122	56.886	27.5761
																		56.9259	121	56.9259	27.9067
																		56.9658	112	56.9658	27.2405
																		57.0057	125	57.0057	25.6453
																		57.0455	149	57.0455	25.1364
																		57.0854	132	57.0854	25.3064
																		57.1253	128	57.1253	22.9587
																		57.1652	140	57.1652	20.1372
																		57.2051	115	57.2051	19.2112
																		57.2449	106	57.2449	18.1661
																		57.2848	122	57.2848	18.6608
																		57.3247	109	57.3247	18.0267
																		57.3646	137	57.3646	18.1657
																		57.4045	129	57.4045	16.9807
																		57.4444	118	57.4444	17.4656
																		57.4842	110	57.4842	19.3437
																		57.5241	122	57.5241	20.2326
																		57.564	124	57.564	20.54
																		57.6039	120	57.6039	24.2897
																		57.6438	146	57.6438	23.9066
																		57.6836	132	57.6836	23.4098
																		57.7235	136	57.7235	24.2503
																		57.7634	125	57.7634	23.3138
																		57.8033	131	57.8033	23.4796
																		57.8432	116	57.8432	24.206
																		57.883	123	57.883	23.0907
																		57.9229	127	57.9229	20.7724
																		57.9628	137	57.9628	20.8927
																		58.0027	104	58.0027	20.0337
																		58.0426	136	58.0426	16.8494
																		58.0825	125	58.0825	16.9472
																		58.1223	115	58.1223	18.62
																		58.1622	118	58.1622	17.9797
																		58.2021	129	58.2021	19.2377
																		58.242	116	58.242	20.395
																		58.2819	129	58.2819	19.5053
																		58.3217	136	58.3217	19.0293
																		58.3616	108	58.3616	17.9487
																		58.4015	116	58.4015	20.3796
																		58.4414	145	58.4414	18.8524
																		58.4813	136	58.4813	20.1375
																		58.5211	104	58.5211	21.3265
																		58.561	144	58.561	20.6718
																		58.6009	111	58.6009	20.4522
																		58.6408	115	58.6408	22.1757
																		58.6807	127	58.6807	20.7959
																		58.7206	128	58.7206	21.5478
																		58.7604	147	58.7604	22.5355
																		58.8003	115	58.8003	22.5901
																		58.8402	135	58.8402	22.2657
																		58.8801	129	58.8801	24.2949
																		58.92	122	58.92	26.7802
																		58.9599	137	58.9599	27.1664
																		58.9997	134	58.9997	29.9841
																		59.0396	116	59.0396	28.1702
																		59.0795	146	59.0795	27.4237
																		59.1194	133	59.1194	27.7883
																		59.1593	144	59.1593	27.1895
																		59.1991	130	59.1991	29.4181
																		59.239	137	59.239	26.4137
																		59.2789	137	59.2789	26.3497
																		59.3188	128	59.3188	23.6042
																		59.3587	117	59.3587	20.9492
																		59.3985	114	59.3985	20.8901
																		59.4384	144	59.4384	19.6499
																		59.4783	128	59.4783	16.9086
																		59.5182	116	59.5182	16.7865
																		59.5581	124	59.5581	16.2364
																		59.5979	99	59.5979	16.3346
																		59.6378	135	59.6378	17.5368
																		59.6777	110	59.6777	19.428
																		59.7176	142	59.7176	21.1715
																		59.7575	138	59.7575	21.7055
																		59.7974	117	59.7974	22.8658
																		59.8372	132	59.8372	23.861
																		59.8771	136	59.8771	26.1962
																		59.917	134	59.917	27.4931
																		59.9569	135	59.9569	27.8636
																		59.9968	148	59.9968	30.4728
																		60.0367	127	60.0367	28.2731
																		60.0765	126	60.0765	29.6505
																		60.1164	133	60.1164	27.3139
																		60.1563	149	60.1563	27.8413
																		60.1962	132	60.1962	28.7476
																		60.2361	124	60.2361	26.3966
																		60.2759	135	60.2759	25.0659
																		60.3158	140	60.3158	26.4181
																		60.3557	142	60.3557	25.9534
																		60.3956	112	60.3956	26.4197
																		60.4355	142	60.4355	27.8742
																		60.4753	121	60.4753	27.8727
																		60.5152	142	60.5152	26.8185
																		60.5551	133	60.5551	26.4054
																		60.595	125	60.595	27.8903
																		60.6349	148	60.6349	27.7548
																		60.6748	152	60.6748	26.6421
																		60.7146	119	60.7146	26.2401
																		60.7545	140	60.7545	26.3181
																		60.7944	128	60.7944	26.3447
																		60.8343	128	60.8343	23.247
																		60.8742	126	60.8742	22.2982
																		60.914	135	60.914	20.8432
																		60.9539	131	60.9539	19.5877
																		60.9938	121	60.9938	20.0451
																		61.0337	126	61.0337	18.2555
																		61.0736	127	61.0736	17.9751
																		61.1135	124	61.1135	19.8801
																		61.1533	121	61.1533	18.5896
																		61.1932	125	61.1932	21.5355
																		61.2331	137	61.2331	23.5228
																		61.273	139	61.273	24.5517
																		61.3129	126	61.3129	27.3857
																		61.3527	147	61.3527	28.2695
																		61.3926	118	61.3926	29.1542
																		61.4325	139	61.4325	28.7797
																		61.4724	150	61.4724	28.8341
																		61.5123	139	61.5123	28.6815
																		61.5521	161	61.5521	29.2544
																		61.592	128	61.592	27.0087
																		61.6319	128	61.6319	25.7486
																		61.6718	140	61.6718	25.8647
																		61.7117	106	61.7117	27.2212
																		61.7516	136	61.7516	27.7858
																		61.7914	134	61.7914	27.8272
																		61.8313	141	61.8313	28.2836
																		61.8712	139	61.8712	29.9523
																		61.9111	143	61.9111	33.243
																		61.951	126	61.951	31.2856
																		61.9909	160	61.9909	32.5554
																		62.0307	154	62.0307	33.9593
																		62.0706	151	62.0706	33.5135
																		62.1105	139	62.1105	35.7379
																		62.1504	133	62.1504	33.4627
																		62.1902	165	62.1902	33.8506
																		62.2301	131	62.2301	32.9919
																		62.27	124	62.27	31.7481
																		62.3099	103	62.3099	32.4599
																		62.3498	166	62.3498	33.0096
																		62.3897	161	62.3897	29.9459
																		62.4295	133	62.4295	31.2521
																		62.4694	156	62.4694	31.9204
																		62.5093	130	62.5093	32.9342
																		62.5492	150	62.5492	33.6087
																		62.5891	134	62.5891	33.6369
																		62.629	145	62.629	36.2892
																		62.6688	160	62.6688	37.6656
																		62.7087	131	62.7087	37.5389
																		62.7486	131	62.7486	34.3612
																		62.7885	162	62.7885	34.0109
																		62.8284	139	62.8284	34.771
																		62.8682	149	62.8682	33.4744
																		62.9081	149	62.9081	34.779
																		62.948	145	62.948	33.3095
																		62.9879	146	62.9879	33.9136
																		63.0278	146	63.0278	33.3724
																		63.0677	130	63.0677	32.1111
																		63.1075	131	63.1075	32.8348
																		63.1474	133	63.1474	30.5118
																		63.1873	152	63.1873	28.4166
																		63.2272	143	63.2272	27.7339
																		63.267	146	63.267	25.9914
																		63.3069	132	63.3069	23.4807
																		63.3468	142	63.3468	21.6683
																		63.3867	129	63.3867	20.9258
																		63.4266	121	63.4266	20.3108
																		63.4665	135	63.4665	20.941
																		63.5063	123	63.5063	21.765
																		63.5462	134	63.5462	22.4684
																		63.5861	122	63.5861	21.466
																		63.626	132	63.626	24.2845
																		63.6659	126	63.6659	27.3479
																		63.7058	151	63.7058	31.8391
																		63.7456	155	63.7456	33.7726
																		63.7855	148	63.7855	35.3417
																		63.8254	159	63.8254	36.7597
																		63.8653	155	63.8653	37.4569
																		63.9052	141	63.9052	37.7216
																		63.945	141	63.945	36.5807
																		63.9849	171	63.9849	36.0078
																		64.0248	147	64.0248	33.8721
																		64.0647	139	64.0647	33.0878
																		64.1046	119	64.1046	30.5738
																		64.1445	134	64.1445	28.7345
																		64.1843	149	64.1843	28.555
																		64.2242	138	64.2242	26.924
																		64.2641	130	64.2641	26.4276
																		64.304	142	64.304	25.6525
																		64.3439	145	64.3439	24.5056
																		64.3837	143	64.3837	22.2312
																		64.4236	147	64.4236	25.9546
																		64.4635	128	64.4635	26.5632
																		64.5034	133	64.5034	27.5962
																		64.5433	144	64.5433	25.8857
																		64.5832	126	64.5832	26.662
																		64.623	139	64.623	29.0019
																		64.6629	139	64.6629	31.2378
																		64.7028	148	64.7028	31.1207
																		64.7427	146	64.7427	34.9327
																		64.7826	170	64.7826	36.6975
																		64.8224	128	64.8224	38.7602
																		64.8623	157	64.8623	41.5522
																		64.9022	151	64.9022	41.9474
																		64.9421	173	64.9421	41.5521
																		64.982	156	64.982	40.8995
																		65.0219	153	65.0219	37.5287
																		65.0617	145	65.0617	35.1007
																		65.1016	170	65.1016	33.5749
																		65.1415	123	65.1415	31.6703
																		65.1814	148	65.1814	29.7941
																		65.2213	140	65.2213	29.9424
																		65.2611	128	65.2611	28.4428
																		65.301	131	65.301	30.1515
																		65.3409	134	65.3409	27.9696
																		65.3808	142	65.3808	28.9957
																		65.4207	159	65.4207	31.1774
																		65.4605	158	65.4605	33.2486
																		65.5004	143	65.5004	34.7964
																		65.5403	156	65.5403	38.5766
																		65.5802	157	65.5802	36.9619
																		65.6201	163	65.6201	38.5441
																		65.6599	147	65.6599	40.2655
																		65.6998	122	65.6998	38.5076
																		65.7397	172	65.7397	38.3349
																		65.7796	166	65.7796	37.5836
																		65.8195	144	65.8195	36.2197
																		65.8594	144	65.8594	35.3892
																		65.8992	142	65.8992	34.908
																		65.9391	138	65.9391	33.46
																		65.979	169	65.979	33.185
																		66.0189	150	66.0189	33.8838
																		66.0588	136	66.0588	35.2839
																		66.0986	167	66.0986	34.223
																		66.1385	141	66.1385	32.5658
																		66.1784	139	66.1784	34.5876
																		66.2183	146	66.2183	37.3479
																		66.2582	156	66.2582	38.2658
																		66.2981	157	66.2981	39.8636
																		66.3379	159	66.3379	40.4539
																		66.3778	159	66.3778	41.0521
																		66.4177	151	66.4177	43.1582
																		66.4576	152	66.4576	45.9944
																		66.4975	179	66.4975	45.8743
																		66.5373	163	66.5373	48.5562
																		66.5772	164	66.5772	48.2596
																		66.6171	159	66.6171	47.8515
																		66.657	168	66.657	47.061
																		66.6969	158	66.6969	48.0109
																		66.7368	168	66.7368	47.6927
																		66.7766	160	66.7766	48.4461
																		66.8165	173	66.8165	48.7419
																		66.8564	146	66.8564	47.6048
																		66.8963	165	66.8963	44.1144
																		66.9362	155	66.9362	45.3531
																		66.976	170	66.976	45.9938
																		67.0159	164	67.0159	46.0903
																		67.0558	171	67.0558	46.0876
																		67.0957	152	67.0957	44.5156
																		67.1356	167	67.1356	43.3472
																		67.1754	151	67.1754	43.7411
																		67.2153	151	67.2153	45.7591
																		67.2552	156	67.2552	46.5371
																		67.2951	190	67.2951	46.2554
																		67.335	159	67.335	45.7689
																		67.3749	152	67.3749	47.2933
																		67.4147	158	67.4147	47.9801
																		67.4546	151	67.4546	50.0729
																		67.4945	186	67.4945	51.3338
																		67.5344	181	67.5344	51.7147
																		67.5743	177	67.5743	54.4178
																		67.6141	146	67.6141	54.1776
																		67.654	177	67.654	52.9579
																		67.6939	167	67.6939	54.1671
																		67.7338	192	67.7338	56.4401
																		67.7737	156	67.7737	58.3214
																		67.8136	183	67.8136	58.8909
																		67.8534	161	67.8534	59.5179
																		67.8933	183	67.8933	58.0324
																		67.9332	181	67.9332	60.4535
																		67.9731	162	67.9731	63.3456
																		68.013	185	68.013	65.1851
																		68.0528	201	68.0528	64.323
																		68.0927	171	68.0927	66.7062
																		68.1326	196	68.1326	69.272
																		68.1725	178	68.1725	72.7134
																		68.2124	184	68.2124	71.1021
																		68.2523	184	68.2523	72.8052
																		68.2921	204	68.2921	72.6372
																		68.332	189	68.332	73.3659
																		68.3719	183	68.3719	75.2616
																		68.4118	199	68.4118	75.0995
																		68.4517	207	68.4517	75.6176
																		68.4915	191	68.4915	77.7833
																		68.5314	172	68.5314	76.0331
																		68.5713	179	68.5713	77.6372
																		68.6112	214	68.6112	78.7062
																		68.6511	197	68.6511	79.7889
																		68.691	199	68.691	78.9112
																		68.7308	208	68.7308	80.7451
																		68.7707	191	68.7707	81.8876
																		68.8106	192	68.8106	84.0668
																		68.8505	199	68.8505	86.7834
																		68.8903	195	68.8903	88.0253
																		68.9302	224	68.9302	89.2286
																		68.9701	208	68.9701	86.7533
																		69.01	197	69.01	86.4594
																		69.0499	196	69.0499	86.8043
																		69.0898	223	69.0898	87.6202
																		69.1296	213	69.1296	87.0462
																		69.1695	213	69.1695	88.6882
																		69.2094	186	69.2094	89.1364
																		69.2493	183	69.2493	89.5238
																		69.2892	212	69.2892	89.702
																		69.329	199	69.329	89.2646
																		69.3689	228	69.3689	91.9393
																		69.4088	197	69.4088	92.1462
																		69.4487	223	69.4487	93.5539
																		69.4886	205	69.4886	94.1273
																		69.5285	229	69.5285	95.8118
																		69.5683	214	69.5683	100.451
																		69.6082	214	69.6082	102.947
																		69.6481	211	69.6481	103.054
																		69.688	218	69.688	101.497
																		69.7279	222	69.7279	103.072
																		69.7678	211	69.7678	101.847
																		69.8076	239	69.8076	102.833
																		69.8475	215	69.8475	101.183
																		69.8874	221	69.8874	102.684
																		69.9273	239	69.9273	100.216
																		69.9672	191	69.9672	101.467
																		70.007	216	70.007	101.24
																		70.0469	217	70.0469	100.35
																		70.0868	226	70.0868	99.8694
																		70.1267	202	70.1267	99.1044
																		70.1666	220	70.1666	97.4679
																		70.2065	218	70.2065	94.9566
																		70.2463	223	70.2463	96.7769
																		70.2862	199	70.2862	96.5145
																		70.3261	234	70.3261	98.1694
																		70.366	208	70.366	100.73
																		70.4059	212	70.4059	97.6135
																		70.4457	219	70.4457	100.181
																		70.4856	206	70.4856	101.186
																		70.5255	212	70.5255	104.236
																		70.5654	232	70.5654	103.792
																		70.6053	242	70.6053	106.57
																		70.6451	219	70.6451	107.148
																		70.685	231	70.685	109.142
																		70.7249	212	70.7249	109.732
																		70.7648	223	70.7648	111.271
																		70.8047	264	70.8047	110.364
																		70.8445	211	70.8445	109.417
																		70.8844	232	70.8844	107.367
																		70.9243	214	70.9243	105.4
																		70.9642	237	70.9642	103.934
																		71.0041	205	71.0041	102.007
																		71.044	230	71.044	99.4162
																		71.0838	215	71.0838	96.3539
																		71.1237	198	71.1237	96.6116
																		71.1636	209	71.1636	91.5476
																		71.2035	212	71.2035	87.1845
																		71.2434	206	71.2434	88.625
																		71.2832	223	71.2832	84.5744
																		71.3231	201	71.3231	83.365
																		71.363	181	71.363	81.6534
																		71.4029	194	71.4029	80.3263
																		71.4428	217	71.4428	79.3849
																		71.4827	205	71.4827	79.505
																		71.5225	161	71.5225	77.3534
																		71.5624	206	71.5624	73.4323
																		71.6023	208	71.6023	69.2859
																		71.6422	176	71.6422	68.9108
																		71.6821	205	71.6821	68.2639
																		71.722	190	71.722	70.0166
																		71.7618	178	71.7618	70.1219
																		71.8017	200	71.8017	68.3924
																		71.8416	163	71.8416	65.2974
																		71.8815	166	71.8815	67.1645
																		71.9214	185	71.9214	67.2211
																		71.9612	196	71.9612	64.213
																		72.0011	221	72.0011	63.1049
																		72.041	183	72.041	61.8167
																		72.0809	183	72.0809	60.2392
																		72.1208	170	72.1208	60.4047
																		72.1607	172	72.1607	60.8841
																		72.2005	170	72.2005	58.5337
																		72.2404	200	72.2404	60.1883
																		72.2803	159	72.2803	58.3796
																		72.3202	175	72.3202	56.6573
																		72.3601	166	72.3601	54.8025
																		72.3999	179	72.3999	54.7059
																		72.4398	197	72.4398	57.3621
																		72.4797	175	72.4797	57.0474
																		72.5196	182	72.5196	55.9955
																		72.5595	167	72.5595	53.5452
																		72.5993	196	72.5993	54.0981
																		72.6392	167	72.6392	53.9632
																		72.6791	174	72.6791	55.1192
																		72.719	163	72.719	52.3959
																		72.7589	177	72.7589	51.1174
																		72.7987	165	72.7987	50.8806
																		72.8386	159	72.8386	51.1013
																		72.8785	169	72.8785	51.328
																		72.9184	184	72.9184	49.4945
																		72.9583	199	72.9583	49.1732
																		72.9982	159	72.9982	47.3394
																		73.038	156	73.038	47.8354
																		73.0779	167	73.0779	46.0173
																		73.1178	183	73.1178	44.1743
																		73.1577	179	73.1577	41.5622
																		73.1976	149	73.1976	41.2324
																		73.2374	142	73.2374	39.1724
																		73.2773	157	73.2773	36.4085
																		73.3172	167	73.3172	34.9081
																		73.3571	153	73.3571	33.3332
																		73.397	155	73.397	34.415
																		73.4369	152	73.4369	35.1758
																		73.4767	157	73.4767	33.1998
																		73.5166	165	73.5166	34.1489
																		73.5565	167	73.5565	34.9555
																		73.5964	149	73.5964	38.6022
																		73.6363	160	73.6363	39.8233
																		73.6761	162	73.6761	38.3292
																		73.716	152	73.716	37.6555
																		73.7559	175	73.7559	40.0999
																		73.7958	173	73.7958	39.4877
																		73.8357	145	73.8357	40.5849
																		73.8756	179	73.8756	39.3297
																		73.9154	152	73.9154	40.0506
																		73.9553	179	73.9553	39.6607
																		73.9952	147	73.9952	40.2771
																		74.0351	147	74.0351	38.8807
																		74.075	171	74.075	37.2064
																		74.1148	176	74.1148	34.2453
																		74.1547	143	74.1547	30.5713
																		74.1946	169	74.1946	29.4514
																		74.2345	142	74.2345	28.0497
																		74.2744	165	74.2744	25.8007
																		74.3143	135	74.3143	26.6333
																		74.3541	151	74.3541	23.1365
																		74.394	135	74.394	22.9986
																		74.4339	134	74.4339	22.5148
																		74.4738	138	74.4738	19.8451
																		74.5137	156	74.5137	19.3247
																		74.5535	157	74.5535	21.565
																		74.5934	147	74.5934	20.8825
																		74.6333	157	74.6333	21.8681
																		74.6732	141	74.6732	22.5848
																		74.7131	128	74.7131	24.9725
																		74.7529	165	74.7529	26.0932
																		74.7928	157	74.7928	28.6438
																		74.8327	133	74.8327	28.9132
																		74.8726	160	74.8726	29.555
																		74.9125	164	74.9125	28.656
																		74.9523	144	74.9523	29.3616
																		74.9922	157	74.9922	30.9817
																		75.0321	170	75.0321	30.5745
																		75.072	156	75.072	31.99
																		75.1119	162	75.1119	32.2192
																		75.1518	153	75.1518	30.7597
																		75.1916	145	75.1916	30.2589
																		75.2315	157	75.2315	28.3675
																		75.2714	142	75.2714	25.5869
																		75.3113	159	75.3113	23.1067
																		75.3512	154	75.3512	22.722
																		75.3911	142	75.3911	22.4537
																		75.4309	159	75.4309	22.3616
																		75.4708	143	75.4708	21.1174
																		75.5107	136	75.5107	20.1083
																		75.5506	129	75.5506	19.5121
																		75.5905	143	75.5905	18.5841
																		75.6303	159	75.6303	18.4527
																		75.6702	145	75.6702	19.9555
																		75.7101	168	75.7101	19.1599
																		75.75	152	75.75	19.5696
																		75.7899	126	75.7899	20.7998
																		75.8298	125	75.8298	21.3356
																		75.8696	157	75.8696	22.6573
																		75.9095	149	75.9095	22.389
																		75.9494	157	75.9494	22.5094
																		75.9893	163	75.9893	22.0622
																		76.0292	148	76.0292	21.6513
																		76.069	136	76.069	23.791
																		76.1089	152	76.1089	23.1657
																		76.1488	157	76.1488	26.2063
																		76.1887	147	76.1887	26.0514
																		76.2286	144	76.2286	25.1626
																		76.2684	152	76.2684	24.1044
																		76.3083	165	76.3083	24.1015
																		76.3482	154	76.3482	22.7613
																		76.3881	148	76.3881	22.6692
																		76.428	156	76.428	22.9716
																		76.4678	135	76.4678	23.7948
																		76.5077	159	76.5077	23.5566
																		76.5476	133	76.5476	23.3448
																		76.5875	167	76.5875	23.1186
																		76.6274	151	76.6274	22.6103
																		76.6673	138	76.6673	22.339
																		76.7071	147	76.7071	23.0119
																		76.747	160	76.747	24.0443
																		76.7869	155	76.7869	24.8299
																		76.8268	164	76.8268	24.0457
																		76.8667	146	76.8667	24.8865
																		76.9065	141	76.9065	23.7617
																		76.9464	151	76.9464	23.0338
																		76.9863	160	76.9863	21.2966
																		77.0262	158	77.0262	22.569
																		77.0661	150	77.0661	23.8777
																		77.106	140	77.106	23.1304
																		77.1458	148	77.1458	21.8418
																		77.1857	142	77.1857	20.4561
																		77.2256	158	77.2256	19.9586
																		77.2655	145	77.2655	21.5658
																		77.3054	147	77.3054	21.1536
																		77.3452	167	77.3452	20.932
																		77.3851	158	77.3851	21.986
																		77.425	151	77.425	23.4561
																		77.4649	134	77.4649	23.907
																		77.5048	140	77.5048	24.7246
																		77.5447	150	77.5447	23.4896
																		77.5845	170	77.5845	23.3259
																		77.6244	163	77.6244	22.3253
																		77.6643	149	77.6643	23.7569
																		77.7042	163	77.7042	24.8426
																		77.7441	155	77.7441	25.2915
																		77.784	143	77.784	26.0473
																		77.8238	144	77.8238	30.1199
																		77.8637	160	77.8637	28.7941
																		77.9036	150	77.9036	28.5843
																		77.9435	169	77.9435	28.5572
																		77.9834	165	77.9834	28.9198
																		78.0232	174	78.0232	29.7531
																		78.0631	160	78.0631	30.6041
																		78.103	150	78.103	30.0033
																		78.1429	155	78.1429	30.5715
																		78.1828	176	78.1828	29.1267
																		78.2226	121	78.2226	27.1535
																		78.2625	188	78.2625	24.3295
																		78.3024	157	78.3024	23.1242
																		78.3423	149	78.3423	21.8771
																		78.3822	142	78.3822	20.7856
																		78.422	152	78.422	19.8995
																		78.4619	146	78.4619	18.9531
																		78.5018	148	78.5018	20.8741
																		78.5417	141	78.5417	22.9003
																		78.5816	161	78.5816	23.541
																		78.6215	155	78.6215	25.5852
																		78.6613	164	78.6613	22.9867
																		78.7012	158	78.7012	26.6625
																		78.7411	146	78.7411	29.1094
																		78.781	164	78.781	30.6083
																		78.8209	167	78.8209	31.4152
																		78.8607	195	78.8607	30.8909
																		78.9006	155	78.9006	32.4316
																		78.9405	138	78.9405	31.5883
																		78.9804	156	78.9804	29.3834
																		79.0203	164	79.0203	28.9784
																		79.0601	176	79.0601	27.0481
																		79.1	160	79.1	27.4032
																		79.1399	153	79.1399	27.1793
																		79.1798	155	79.1798	26.6528
																		79.2197	150	79.2197	27.3037
																		79.2596	176	79.2596	26.9998
																		79.2994	136	79.2994	30.4026
																		79.3393	161	79.3393	30.8319
																		79.3792	169	79.3792	29.5256
																		79.4191	163	79.4191	30.0491
																		79.459	183	79.459	31.2502
																		79.4989	166	79.4989	33.4556
																		79.5387	171	79.5387	35.0513
																		79.5786	160	79.5786	37.6077
																		79.6185	156	79.6185	38.7983
																		79.6584	175	79.6584	39.1665
																		79.6983	164	79.6983	40.7861
																		79.7381	175	79.7381	38.8617
																		79.778	182	79.778	36.8872
																		79.8179	173	79.8179	36.6467
																		79.8578	173	79.8578	34.1623
																		79.8977	178	79.8977	35.6298
																		79.9376	177	79.9376	34.7875
																		79.9774	151	79.9774	34.7019
																		80.0173	161	80.0173	34.4597
																		80.0572	157	80.0572	33.7495
																		80.0971	160	80.0971	32.3755
																		80.137	161	80.137	33.8771
																		80.1768	179	80.1768	35.0782
																		80.2167	163	80.2167	36.1348
																		80.2566	191	80.2566	37.8861
																		80.2965	162	80.2965	39.8646
																		80.3364	181	80.3364	41.2612
																		80.3762	181	80.3762	42.4973
																		80.4161	174	80.4161	43.7112
																		80.456	172	80.456	44.3082
																		80.4959	206	80.4959	42.915
																		80.5358	159	80.5358	41.9216
																		80.5757	169	80.5757	41.6778
																		80.6155	183	80.6155	40.5837
																		80.6554	169	80.6554	38.3098
																		80.6953	164	80.6953	40.2128
																		80.7352	179	80.7352	39.0936
																		80.7751	189	80.7751	39.2911
																		80.8149	161	80.8149	40.9492
																		80.8548	168	80.8548	41.1258
																		80.8947	187	80.8947	42.9582
																		80.9346	182	80.9346	47.766
																		80.9745	165	80.9745	50.3898
																		81.0143	194	81.0143	51.0045
																		81.0542	202	81.0542	52.4334
																		81.0941	178	81.0941	54.0527
																		81.134	194	81.134	53.0691
																		81.1739	200	81.1739	54.298
																		81.2138	187	81.2138	55.4285
																		81.2536	207	81.2536	52.9036
																		81.2935	185	81.2935	50.306
																		81.3334	182	81.3334	48.4424
																		81.3733	161	81.3733	47.7109
																		81.4132	187	81.4132	45.9113
																		81.453	190	81.453	44.7264
																		81.4929	169	81.4929	46.4649
																		81.5328	191	81.5328	46.4467
																		81.5727	168	81.5727	47.1588
																		81.6126	174	81.6126	49.7126
																		81.6525	193	81.6525	54.374
																		81.6923	197	81.6923	58.1897
																		81.7322	211	81.7322	59.6046
																		81.7721	198	81.7721	59.8724
																		81.812	193	81.812	61.4207
																		81.8519	217	81.8519	62.1406
																		81.8917	197	81.8917	63.583
																		81.9316	202	81.9316	64.0512
																		81.9715	214	81.9715	65.6103
																		82.0114	206	82.0114	63.9196
																		82.0513	161	82.0513	62.5463
																		82.0911	188	82.0911	63.5765
																		82.131	205	82.131	63.0136
																		82.1709	226	82.1709	64.3363
																		82.2108	183	82.2108	65.8094
																		82.2507	213	82.2507	66.2387
																		82.2906	211	82.2906	66.468
																		82.3304	200	82.3304	65.164
																		82.3703	200	82.3703	65.2295
																		82.4102	218	82.4102	66.1262
																		82.4501	213	82.4501	69.158
																		82.49	190	82.49	66.0358
																		82.5298	212	82.5298	63.1794
																		82.5697	203	82.5697	63.242
																		82.6096	185	82.6096	66.1588
																		82.6495	183	82.6495	63.6438
																		82.6894	209	82.6894	66.3416
																		82.7293	219	82.7293	68.0705
																		82.7691	210	82.7691	68.4176
																		82.809	219	82.809	68.9741
																		82.8489	185	82.8489	71.2614
																		82.8888	215	82.8888	74.0046
																		82.9287	234	82.9287	75.5654
																		82.9685	215	82.9685	78.903
																		83.0084	202	83.0084	78.8029
																		83.0483	240	83.0483	78.4069
																		83.0882	199	83.0882	76.1642
																		83.1281	211	83.1281	76.997
																		83.168	222	83.168	77.4048
																		83.2078	221	83.2078	75.2877
																		83.2477	220	83.2477	74.4739
																		83.2876	215	83.2876	71.9615
																		83.3275	204	83.3275	71.4364
																		83.3674	191	83.3674	73.3682
																		83.4072	228	83.4072	72.764
																		83.4471	210	83.4471	73.7413
																		83.487	222	83.487	76.0311
																		83.5269	195	83.5269	76.7541
																		83.5668	205	83.5668	81.2767
																		83.6067	235	83.6067	81.6983
																		83.6465	237	83.6465	84.7227
																		83.6864	229	83.6864	88.9403
																		83.7263	230	83.7263	91.88
																		83.7662	223	83.7662	92.1967
																		83.8061	252	83.8061	90.3155
																		83.8459	221	83.8459	92.3886
																		83.8858	249	83.8858	90.9236
																		83.9257	241	83.9257	89.931
																		83.9656	190	83.9656	90.179
																		84.0055	256	84.0055	89.1871
																		84.0453	228	84.0453	88.2458
																		84.0852	207	84.0852	88.0214
																		84.1251	211	84.1251	86.2936
																		84.165	229	84.165	85.9084
																		84.2049	239	84.2049	85.7111
																		84.2447	215	84.2447	85.3341
																		84.2846	245	84.2846	84.9227
																		84.3245	257	84.3245	85.9134
																		84.3644	205	84.3644	86.8636
																		84.4043	208	84.4043	83.7121
																		84.4442	228	84.4442	84.3495
																		84.484	222	84.484	84.2794
																		84.5239	238	84.5239	84.0151
																		84.5638	222	84.5638	82.5805
[truncated: 136 more rows]
[truncated: 24 more columns]

## Sheet: Fig. 3
Fig. 3b						Fig. 3d							Fig. 3e						Fig. 3f																	Fig. 3g									Fig. 3h
	Pt(111)	Ir83Pt17(111)	Ir83Pt17(111)-2OH	Ir83Pt17(111)-4OH			1mM	2.5mM	5mM	10mM	20mM			IrPtCu	PtCu	H2O2				IrPtCu			Average	SD	Fitting Data			PtCu			Average	SD	Fitting Data				100μM	50μM	40μM	32μM	20μM	10μM	5μM			IrPtCu	PtCu	Control
Reaction coordinate	Free energy (eV)	Free energy (eV)	Free energy (eV)	Free energy (eV)		Wavenumber (nm)	Absorbance (a.u.)	Absorbance (a.u.)	Absorbance (a.u.)	Absorbance (a.u.)	Absorbance (a.u.)		Wavenumber (nm)	Absorbance (a.u.)	Absorbance (a.u.)	Absorbance (a.u.)			H2O2 concentration (mM)	V (μM/s)	V (μM/s)	V (μM/s)					H2O2 concentration (mM)	V (μM/s)	V (μM/s)	V (μM/s)						Time (s)	Absorbance (a.u.)	Absorbance (a.u.)	Absorbance (a.u.)	Absorbance (a.u.)	Absorbance (a.u.)	Absorbance (a.u.)	Absorbance (a.u.)		Wavenumber (nm)	Absorbance (a.u.)	Absorbance (a.u.)	Absorbance (a.u.)
0	0	0	0	0		350	0.7284	1.0816	1.7489	2.8315	3.4783		350	3.2604	2.1679	0.078			1	2.86795e-07	2.80385e-07	3.08248e-07	2.91809e-07	1.45926e-08	0.001	2.55528e-07	1	1.03248e-07	1.08974e-07	1.03248e-07	1.05157e-07	3.30591e-09	0.001	9.12709e-08		30	0.29	0.2235	0.2054	0.1858	0.1486	0.1006	0.0738		350	0.3942	0.3326	0.0809
1	0	0	0	0		360	1.0187	1.5371	2.4989	3.671	3.8881		360	3.8564	3.0788	0.0627			2.5	4.84402e-07	4.61368e-07	5.04615e-07	4.83462e-07	2.16388e-08	0.00102	2.59775e-07	2.5	1.84815e-07	2.02885e-07	1.84815e-07	1.90838e-07	1.04327e-08	0.00102	9.28973e-08		40	0.3278	0.2494	0.2278	0.2045	0.161	0.1041	0.0739		360	0.5176	0.4271	0.0697
2	-0.53138	-0.6837	-0.6475	-0.66018		370	1.1913	1.7869	2.85	3.7352	3.7904		370	3.8476	3.4577	0.0544			5	7.25427e-07	8.07692e-07	8.36624e-07	7.89914e-07	5.76908e-08	0.00104	2.64002e-07	5	3.64074e-07	3.66635e-07	3.64074e-07	3.64928e-07	1.47859e-09	0.00104	9.45199e-08		50	0.3611	0.2717	0.2472	0.2211	0.1708	0.1061	0.0734		370	0.5813	0.4755	0.0618
3	-0.53138	-0.6837	-0.6475	-0.66018		380	1.0752	1.5908	2.5201	3.5941	3.7296		380	3.7297	3.1412	0.0551			10	1.25419e-06	1.24402e-06	1.31077e-06	1.26966e-06	3.59636e-08	0.00106	2.6821e-07	10	4.82564e-07	5.86731e-07	4.82564e-07	5.17286e-07	6.01408e-08	0.00106	9.61387e-08		60	0.3999	0.2969	0.2694	0.2402	0.1805	0.107	0.0724		380	0.5249	0.4331	0.0632
4	-1.86357	-2.69815	-2.72584	-2.29138		390	0.8477	1.2434	1.9775	3.1098	3.5318		390	3.4559	2.5067	0.0408			20	1.4941e-06	1.52607e-06	1.53094e-06	1.51704e-06	2.00124e-08	0.00108	2.72398e-07	20	8.56239e-07	8.91058e-07	8.56239e-07	8.67845e-07	2.01028e-08	0.00108	9.77536e-08		70	0.4282	0.3153	0.2848	0.2515	0.1864	0.107	0.0714		390	0.4157	0.3471	0.0492
5	-1.86357	-2.69815	-2.72584	-2.29138		400	0.5955	0.8615	1.3656	2.2287	2.7381		400	2.5861	1.7601	0.0392									0.0011	2.76566e-07							0.0011	9.93648e-08		80	0.4545	0.3309	0.298	0.2614	0.1905	0.1066	0.0705		400	0.3028	0.2655	0.0468
6	0.78069	0.05145	0.14586	0.1965		410	0.3503	0.4962	0.7838	1.2813	1.5931		410	1.4848	1.0167	0.0378									0.00111	2.80715e-07							0.00111	1.00972e-07		90	0.4783	0.3445	0.3087	0.271	0.1935	0.1057	0.0696		410	0.1963	0.1928	0.0455
7	0.78069	0.05145	0.14586	0.1965		420	0.1949	0.264	0.4129	0.6588	0.81		420	0.7436	0.5338	0.0368									0.00113	2.84844e-07							0.00113	1.02576e-07		100	0.5005	0.3562	0.3183	0.2779	0.1955	0.1046	0.0688		420	0.1316	0.156	0.0447
						430	0.1267	0.1654	0.2522	0.383	0.4527		430	0.4065	0.322	0.0361									0.00115	2.88955e-07							0.00115	1.04176e-07		110	0.521	0.367	0.3267	0.284	0.1969	0.1036	0.068		430	0.1045	0.1476	0.0439
						440	0.1056	0.1352	0.2038	0.296	0.3356		440	0.2929	0.2562	0.0354									0.00117	2.93046e-07							0.00117	1.05772e-07		120	0.5396	0.3763	0.3339	0.2893	0.1977	0.1024	0.0671		440	0.0971	0.1546	0.0428
						450	0.1034	0.1335	0.2022	0.2907	0.323		450	0.2776	0.2539	0.0348									0.00119	2.97119e-07							0.00119	1.07364e-07											450	0.0968	0.1653	0.0415
						460	0.1032	0.1343	0.2022	0.2922	0.3256		460	0.283	0.2539	0.0347									0.00121	3.01173e-07							0.00121	1.08953e-07											460	0.0952	0.1541	0.041
						470	0.0866	0.1127	0.1697	0.2454	0.2814		470	0.2438	0.2062	0.0336									0.00123	3.05208e-07							0.00123	1.10538e-07											470	0.0852	0.1221	0.0406
						480	0.0797	0.1023	0.153	0.2191	0.2599		480	0.226	0.1811	0.0324									0.00125	3.09225e-07							0.00125	1.1212e-07											480	0.0801	0.1007	0.0399
						490	0.0835	0.1078	0.1601	0.2309	0.279		490	0.2466	0.1896	0.0321									0.00127	3.13224e-07							0.00127	1.13697e-07											490	0.0812	0.0912	0.0402
						500	0.0919	0.1196	0.1777	0.2598	0.3185		500	0.2851	0.2112	0.0321									0.00129	3.17204e-07							0.00129	1.15272e-07											500	0.0842	0.0873	0.0403
						510	0.1029	0.1358	0.2035	0.301	0.3738		510	0.3371	0.2447	0.032									0.0013	3.21166e-07							0.0013	1.16842e-07											510	0.089	0.0872	0.0404
						520	0.1167	0.1567	0.2374	0.356	0.4456		520	0.4035	0.2875	0.0317									0.00132	3.25111e-07							0.00132	1.18409e-07											520	0.0951	0.0894	0.04
						530	0.135	0.1847	0.2825	0.4294	0.5406		530	0.491	0.3455	0.0317									0.00134	3.29037e-07							0.00134	1.19972e-07											530	0.1034	0.0942	0.0398
						540	0.159	0.2216	0.3415	0.5283	0.6672		540	0.6067	0.4217	0.0317									0.00136	3.32946e-07							0.00136	1.21532e-07											540	0.1145	0.1014	0.0399
						550	0.1906	0.2697	0.4205	0.6571	0.834		550	0.7594	0.5237	0.0319									0.00138	3.36837e-07							0.00138	1.23088e-07											550	0.1287	0.1108	0.0397
						560	0.2299	0.3301	0.5186	0.8178	1.0429		560	0.9503	0.6489	0.0316									0.0014	3.4071e-07							0.0014	1.2464e-07											560	0.1468	0.1229	0.0395
						570	0.2807	0.4089	0.6462	1.0278	1.3133		570	1.1976	0.8161	0.0317									0.00142	3.44567e-07							0.00142	1.26189e-07											570	0.1708	0.139	0.0394
						580	0.3424	0.5057	0.8033	1.2865	1.6458		580	1.5039	1.021	0.0315									0.00144	3.48405e-07							0.00144	1.27734e-07											580	0.2002	0.1585	0.0392
						590	0.4144	0.6173	0.9836	1.5845	2.0238		590	1.8524	1.2541	0.0316									0.00146	3.52227e-07							0.00146	1.29276e-07											590	0.2345	0.1814	0.0394
						600	0.4959	0.7427	1.1854	1.9211	2.4396		600	2.2398	1.5257	0.0318									0.00148	3.56032e-07							0.00148	1.30814e-07											600	0.2729	0.2071	0.0394
						610	0.5836	0.8766	1.401	2.2684	2.8433		610	2.6358	1.7936	0.032									0.00149	3.5982e-07							0.00149	1.32349e-07											610	0.3143	0.2347	0.0395
						620	0.6692	1.0023	1.5979	2.5665	3.155		620	2.9552	2.0513	0.0319									0.00151	3.63591e-07							0.00151	1.3388e-07											620	0.3532	0.2606	0.0392
						630	0.7489	1.1169	1.7637	2.8077	3.3648		630	3.2007	2.2725	0.0317									0.00153	3.67345e-07							0.00153	1.35408e-07											630	0.3888	0.2842	0.039
						640	0.8054	1.1983	1.8761	2.9638	3.4638		640	3.3358	2.4214	0.0314									0.00155	3.71083e-07							0.00155	1.36932e-07											640	0.4134	0.3008	0.0385
						650	0.8318	1.2352	1.9196	3.0194	3.4894		650	3.379	2.4903	0.0313									0.00157	3.74805e-07							0.00157	1.38453e-07											650	0.424	0.3074	0.0381
						660	0.823	1.217	1.8781	2.9637	3.4457		660	3.3294	2.4603	0.031									0.00159	3.7851e-07							0.00159	1.3997e-07											660	0.417	0.3019	0.0379
						670	0.7773	1.1417	1.7507	2.7896	3.3075		670	3.1791	2.3039	0.0307									0.00161	3.82198e-07							0.00161	1.41484e-07											670	0.3922	0.2844	0.0378
						680	0.7004	1.0229	1.5649	2.5141	3.0412		680	2.8984	2.069	0.0304									0.00163	3.85871e-07							0.00163	1.42994e-07											680	0.3533	0.2576	0.0375
						690	0.5999	0.8726	1.3387	2.1578	2.6508		690	2.512	1.78	0.0301									0.00165	3.89528e-07							0.00165	1.44501e-07											690	0.3057	0.2237	0.0371
						700	0.4967	0.7212	1.1081	1.7879	2.2214		700	2.0947	1.4767	0.0302									0.00167	3.93168e-07							0.00167	1.46005e-07											700	0.2583	0.1911	0.037
						710	0.4021	0.5789	0.8881	1.4413	1.804		710	1.6928	1.1872	0.0304									0.00168	3.96793e-07							0.00168	1.47505e-07											710	0.2149	0.161	0.0372
						720	0.3292	0.4717	0.722	1.1716	1.4775		720	1.3795	0.9674	0.0313									0.0017	4.00402e-07							0.0017	1.49002e-07											720	0.1831	0.1398	0.0378
						730	0.2789	0.3951	0.6045	0.9786	1.2418		730	1.1519	0.8078	0.0324									0.00172	4.03996e-07							0.00172	1.50495e-07											730	0.162	0.1252	0.0392
						740	0.2482	0.35	0.5331	0.8575	1.0923		740	1.0078	0.7097	0.0337									0.00174	4.07574e-07							0.00174	1.51985e-07											740	0.1501	0.1173	0.0404
						750	0.2346	0.329	0.4992	0.7985	1.0172		750	0.9358	0.6664	0.0335									0.00176	4.11136e-07							0.00176	1.53472e-07											750	0.1445	0.1137	0.0402
						760	0.2364	0.3307	0.4989	0.7937	1.0077		760	0.9281	0.6599	0.0338									0.00178	4.14683e-07							0.00178	1.54955e-07											760	0.1455	0.1142	0.04
						770	0.2511	0.3515	0.5273	0.8347	1.0556		770	0.9744	0.6969	0.0338									0.0018	4.18215e-07							0.0018	1.56435e-07											770	0.1526	0.1192	0.0398
						780	0.2743	0.3864	0.5794	0.9139	1.1477		780	1.0635	0.7645	0.0333									0.00182	4.21732e-07							0.00182	1.57912e-07											780	0.1646	0.1266	0.0388
						790	0.3039	0.4316	0.6468	1.0179	1.2725		790	1.1819	0.8494	0.0329									0.00184	4.25234e-07							0.00184	1.59385e-07											790	0.1787	0.135	0.0388
						800	0.3386	0.4842	0.7231	1.1364	1.421		800	1.3223	0.95	0.0323									0.00186	4.28721e-07							0.00186	1.60855e-07											800	0.1938	0.1444	0.038
																									0.00187	4.32193e-07							0.00187	1.62322e-07
																									0.00189	4.3565e-07							0.00189	1.63786e-07
																									0.00191	4.39093e-07							0.00191	1.65246e-07
																									0.00193	4.42521e-07							0.00193	1.66703e-07
																									0.00195	4.45934e-07							0.00195	1.68157e-07
																									0.00197	4.49334e-07							0.00197	1.69607e-07
																									0.00199	4.52719e-07							0.00199	1.71055e-07
																									0.00201	4.56089e-07							0.00201	1.72499e-07
																									0.00203	4.59446e-07							0.00203	1.7394e-07
																									0.00205	4.62789e-07							0.00205	1.75377e-07
																									0.00207	4.66117e-07							0.00207	1.76812e-07
																									0.00208	4.69432e-07							0.00208	1.78243e-07
																									0.0021	4.72733e-07							0.0021	1.79672e-07
																									0.00212	4.76021e-07							0.00212	1.81097e-07
																									0.00214	4.79295e-07							0.00214	1.82519e-07
																									0.00216	4.82555e-07							0.00216	1.83937e-07
																									0.00218	4.85802e-07							0.00218	1.85353e-07
																									0.0022	4.89036e-07							0.0022	1.86766e-07
																									0.00222	4.92256e-07							0.00222	1.88175e-07
																									0.00224	4.95463e-07							0.00224	1.89582e-07
																									0.00226	4.98657e-07							0.00226	1.90985e-07
																									0.00227	5.01838e-07							0.00227	1.92385e-07
																									0.00229	5.05007e-07							0.00229	1.93782e-07
																									0.00231	5.08162e-07							0.00231	1.95176e-07
																									0.00233	5.11304e-07							0.00233	1.96568e-07
																									0.00235	5.14434e-07							0.00235	1.97956e-07
																									0.00237	5.17551e-07							0.00237	1.99341e-07
																									0.00239	5.20656e-07							0.00239	2.00723e-07
																									0.00241	5.23748e-07							0.00241	2.02102e-07
																									0.00243	5.26828e-07							0.00243	2.03478e-07
																									0.00245	5.29896e-07							0.00245	2.04851e-07
																									0.00246	5.32951e-07							0.00246	2.06221e-07
																									0.00248	5.35994e-07							0.00248	2.07589e-07
																									0.0025	5.38627e-07							0.0025	2.08773e-07
																									0.0025	5.39025e-07							0.0025	2.08953e-07
																									0.00252	5.42044e-07							0.00252	2.10314e-07
																									0.00254	5.45051e-07							0.00254	2.11672e-07
																									0.00256	5.48046e-07							0.00256	2.13028e-07
																									0.00258	5.51029e-07							0.00258	2.1438e-07
																									0.0026	5.54001e-07							0.0026	2.1573e-07
																									0.00262	5.56961e-07							0.00262	2.17077e-07
																									0.00264	5.59909e-07							0.00264	2.18421e-07
																									0.00265	5.62846e-07							0.00265	2.19762e-07
																									0.00267	5.65771e-07							0.00267	2.211e-07
																									0.00269	5.68685e-07							0.00269	2.22435e-07
																									0.00271	5.71587e-07							0.00271	2.23768e-07
																									0.00273	5.74478e-07							0.00273	2.25097e-07
																									0.00275	5.77358e-07							0.00275	2.26424e-07
																									0.00277	5.80227e-07							0.00277	2.27748e-07
																									0.00279	5.83085e-07							0.00279	2.29069e-07
																									0.00281	5.85932e-07							0.00281	2.30387e-07
																									0.00283	5.88768e-07							0.00283	2.31703e-07
																									0.00284	5.91593e-07							0.00284	2.33016e-07
																									0.00286	5.94407e-07							0.00286	2.34326e-07
																									0.00288	5.9721e-07							0.00288	2.35633e-07
																									0.0029	6.00003e-07							0.0029	2.36937e-07
																									0.00292	6.02785e-07							0.00292	2.38239e-07
																									0.00294	6.05556e-07							0.00294	2.39538e-07
																									0.00296	6.08317e-07							0.00296	2.40834e-07
																									0.00298	6.11068e-07							0.00298	2.42128e-07
																									0.003	6.13808e-07							0.003	2.43419e-07
																									0.00302	6.16538e-07							0.00302	2.44707e-07
																									0.00304	6.19257e-07							0.00304	2.45992e-07
																									0.00305	6.21966e-07							0.00305	2.47275e-07
																									0.00307	6.24665e-07							0.00307	2.48555e-07
																									0.00309	6.27354e-07							0.00309	2.49833e-07
																									0.00311	6.30033e-07							0.00311	2.51107e-07
																									0.00313	6.32702e-07							0.00313	2.52379e-07
																									0.00315	6.35361e-07							0.00315	2.53649e-07
																									0.00317	6.3801e-07							0.00317	2.54916e-07
																									0.00319	6.4065e-07							0.00319	2.5618e-07
																									0.00321	6.43279e-07							0.00321	2.57441e-07
																									0.00323	6.45899e-07							0.00323	2.587e-07
																									0.00324	6.48509e-07							0.00324	2.59956e-07
																									0.00326	6.51109e-07							0.00326	2.6121e-07
																									0.00328	6.537e-07							0.00328	2.62461e-07
																									0.0033	6.56282e-07							0.0033	2.6371e-07
																									0.00332	6.58854e-07							0.00332	2.64956e-07
																									0.00334	6.61416e-07							0.00334	2.66199e-07
																									0.00336	6.63969e-07							0.00336	2.6744e-07
																									0.00338	6.66513e-07							0.00338	2.68678e-07
																									0.0034	6.69048e-07							0.0034	2.69914e-07
																									0.00342	6.71573e-07							0.00342	2.71147e-07
																									0.00343	6.7409e-07							0.00343	2.72378e-07
																									0.00345	6.76597e-07							0.00345	2.73606e-07
																									0.00347	6.79095e-07							0.00347	2.74832e-07
																									0.00349	6.81584e-07							0.00349	2.76055e-07
																									0.00351	6.84064e-07							0.00351	2.77276e-07
																									0.00353	6.86536e-07							0.00353	2.78494e-07
																									0.00355	6.88998e-07							0.00355	2.7971e-07
																									0.00357	6.91452e-07							0.00357	2.80923e-07
																									0.00359	6.93896e-07							0.00359	2.82134e-07
																									0.00361	6.96333e-07							0.00361	2.83342e-07
																									0.00362	6.9876e-07							0.00362	2.84548e-07
																									0.00364	7.01179e-07							0.00364	2.85751e-07
																									0.00366	7.03589e-07							0.00366	2.86952e-07
																									0.00368	7.05991e-07							0.00368	2.88151e-07
																									0.0037	7.08384e-07							0.0037	2.89347e-07
																									0.00372	7.10769e-07							0.00372	2.90541e-07
																									0.00374	7.13145e-07							0.00374	2.91732e-07
																									0.00376	7.15513e-07							0.00376	2.92921e-07
																									0.00378	7.17873e-07							0.00378	2.94108e-07
																									0.0038	7.20225e-07							0.0038	2.95292e-07
																									0.00381	7.22568e-07							0.00381	2.96474e-07
																									0.00383	7.24903e-07							0.00383	2.97653e-07
																									0.00385	7.2723e-07							0.00385	2.9883e-07
																									0.00387	7.29549e-07							0.00387	3.00005e-07
																									0.00389	7.31859e-07							0.00389	3.01177e-07
																									0.00391	7.34162e-07							0.00391	3.02347e-07
																									0.00393	7.36457e-07							0.00393	3.03515e-07
																									0.00395	7.38744e-07							0.00395	3.0468e-07
																									0.00397	7.41023e-07							0.00397	3.05843e-07
																									0.00399	7.43294e-07							0.00399	3.07004e-07
																									0.00401	7.45557e-07							0.00401	3.08162e-07
																									0.00402	7.47813e-07							0.00402	3.09318e-07
																									0.00404	7.50061e-07							0.00404	3.10472e-07
																									0.00406	7.52301e-07							0.00406	3.11624e-07
																									0.00408	7.54534e-07							0.00408	3.12773e-07
																									0.0041	7.56758e-07							0.0041	3.1392e-07
																									0.00412	7.58976e-07							0.00412	3.15065e-07
																									0.00414	7.61186e-07							0.00414	3.16207e-07
																									0.00416	7.63388e-07							0.00416	3.17347e-07
																									0.00418	7.65583e-07							0.00418	3.18485e-07
																									0.0042	7.6777e-07							0.0042	3.19621e-07
																									0.00421	7.6995e-07							0.00421	3.20755e-07
																									0.00423	7.72123e-07							0.00423	3.21886e-07
																									0.00425	7.74289e-07							0.00425	3.23015e-07
																									0.00427	7.76447e-07							0.00427	3.24142e-07
																									0.00429	7.78598e-07							0.00429	3.25266e-07
																									0.00431	7.80742e-07							0.00431	3.26389e-07
																									0.00433	7.82878e-07							0.00433	3.27509e-07
																									0.00435	7.85008e-07							0.00435	3.28627e-07
																									0.00437	7.8713e-07							0.00437	3.29743e-07
																									0.00439	7.89245e-07							0.00439	3.30857e-07
																									0.0044	7.91354e-07							0.0044	3.31968e-07
																									0.00442	7.93455e-07							0.00442	3.33077e-07
																									0.00444	7.95549e-07							0.00444	3.34185e-07
																									0.00446	7.97637e-07							0.00446	3.3529e-07
																									0.00448	7.99717e-07							0.00448	3.36393e-07
																									0.0045	8.01791e-07							0.0045	3.37493e-07
																									0.00452	8.03858e-07							0.00452	3.38592e-07
																									0.00454	8.05918e-07							0.00454	3.39689e-07
																									0.00456	8.07972e-07							0.00456	3.40783e-07
																									0.00458	8.10018e-07							0.00458	3.41875e-07
																									0.00459	8.12058e-07							0.00459	3.42965e-07
																									0.00461	8.14092e-07							0.00461	3.44054e-07
																									0.00463	8.16119e-07							0.00463	3.4514e-07
																									0.00465	8.18139e-07							0.00465	3.46223e-07
																									0.00467	8.20153e-07							0.00467	3.47305e-07
																									0.00469	8.2216e-07							0.00469	3.48385e-07
																									0.00471	8.2416e-07							0.00471	3.49463e-07
																									0.00473	8.26154e-07							0.00473	3.50538e-07
																									0.00475	8.28142e-07							0.00475	3.51612e-07
																									0.00477	8.30124e-07							0.00477	3.52683e-07
																									0.00478	8.32099e-07							0.00478	3.53753e-07
																									0.0048	8.34067e-07							0.0048	3.5482e-07
																									0.00482	8.3603e-07							0.00482	3.55886e-07
																									0.00484	8.37986e-07							0.00484	3.56949e-07
																									0.00486	8.39936e-07							0.00486	3.5801e-07
																									0.00488	8.41879e-07							0.00488	3.5907e-07
																									0.0049	8.43817e-07							0.0049	3.60127e-07
																									0.00492	8.45748e-07							0.00492	3.61182e-07
																									0.00494	8.47673e-07							0.00494	3.62236e-07
																									0.00496	8.49593e-07							0.00496	3.63287e-07
																									0.00497	8.51506e-07							0.00497	3.64336e-07
																									0.00499	8.53413e-07							0.00499	3.65384e-07
																									0.005	8.54014e-07							0.005	3.65714e-07
																									0.00501	8.55314e-07							0.00501	3.66429e-07
																									0.00503	8.57209e-07							0.00503	3.67472e-07
																									0.00505	8.59098e-07							0.00505	3.68514e-07
																									0.00507	8.60981e-07							0.00507	3.69553e-07
																									0.00509	8.62858e-07							0.00509	3.70591e-07
																									0.00511	8.6473e-07							0.00511	3.71626e-07
																									0.00513	8.66595e-07							0.00513	3.7266e-07
																									0.00515	8.68455e-07							0.00515	3.73692e-07
																									0.00517	8.70309e-07							0.00517	3.74721e-07
																									0.00518	8.72157e-07							0.00518	3.75749e-07
																									0.0052	8.74e-07							0.0052	3.76775e-07
																									0.00522	8.75836e-07							0.00522	3.77799e-07
																									0.00524	8.77668e-07							0.00524	3.78821e-07
																									0.00526	8.79493e-07							0.00526	3.79841e-07
																									0.00528	8.81313e-07							0.00528	3.8086e-07
																									0.0053	8.83127e-07							0.0053	3.81876e-07
																									0.00532	8.84936e-07							0.00532	3.8289e-07
																									0.00534	8.86739e-07							0.00534	3.83903e-07
																									0.00536	8.88536e-07							0.00536	3.84914e-07
																									0.00537	8.90328e-07							0.00537	3.85923e-07
																									0.00539	8.92115e-07							0.00539	3.8693e-07
																									0.00541	8.93896e-07							0.00541	3.87935e-07
																									0.00543	8.95672e-07							0.00543	3.88938e-07
																									0.00545	8.97442e-07							0.00545	3.89939e-07
																									0.00547	8.99207e-07							0.00547	3.90939e-07
																									0.00549	9.00967e-07							0.00549	3.91937e-07
																									0.00551	9.02721e-07							0.00551	3.92933e-07
																									0.00553	9.0447e-07							0.00553	3.93927e-07
																									0.00555	9.06214e-07							0.00555	3.94919e-07
																									0.00556	9.07952e-07							0.00556	3.95909e-07
																									0.00558	9.09686e-07							0.00558	3.96898e-07
																									0.0056	9.11414e-07							0.0056	3.97884e-07
																									0.00562	9.13137e-07							0.00562	3.98869e-07
																									0.00564	9.14854e-07							0.00564	3.99853e-07
																									0.00566	9.16567e-07							0.00566	4.00834e-07
																									0.00568	9.18274e-07							0.00568	4.01813e-07
																									0.0057	9.19977e-07							0.0057	4.02791e-07
																									0.00572	9.21674e-07							0.00572	4.03767e-07
																									0.00574	9.23366e-07							0.00574	4.04741e-07
																									0.00575	9.25053e-07							0.00575	4.05714e-07
																									0.00577	9.26736e-07							0.00577	4.06684e-07
																									0.00579	9.28413e-07							0.00579	4.07653e-07
																									0.00581	9.30085e-07							0.00581	4.08621e-07
																									0.00583	9.31753e-07							0.00583	4.09586e-07
																									0.00585	9.33415e-07							0.00585	4.1055e-07
																									0.00587	9.35073e-07							0.00587	4.11511e-07
																									0.00589	9.36725e-07							0.00589	4.12472e-07
																									0.00591	9.38373e-07							0.00591	4.1343e-07
																									0.00593	9.40016e-07							0.00593	4.14387e-07
																									0.00594	9.41654e-07							0.00594	4.15342e-07
																									0.00596	9.43288e-07							0.00596	4.16295e-07
																									0.00598	9.44916e-07							0.00598	4.17246e-07
																									0.006	9.4654e-07							0.006	4.18196e-07
																									0.00602	9.4816e-07							0.00602	4.19144e-07
																									0.00604	9.49774e-07							0.00604	4.20091e-07
																									0.00606	9.51384e-07							0.00606	4.21035e-07
																									0.00608	9.52989e-07							0.00608	4.21978e-07
																									0.0061	9.5459e-07							0.0061	4.2292e-07
																									0.00612	9.56186e-07							0.00612	4.23859e-07
																									0.00614	9.57777e-07							0.00614	4.24797e-07
																									0.00615	9.59364e-07							0.00615	4.25734e-07
																									0.00617	9.60946e-07							0.00617	4.26668e-07
																									0.00619	9.62523e-07							0.00619	4.27601e-07
																									0.00621	9.64096e-07							0.00621	4.28532e-07
																									0.00623	9.65665e-07							0.00623	4.29462e-07
																									0.00625	9.67229e-07							0.00625	4.3039e-07
																									0.00627	9.68789e-07							0.00627	4.31316e-07
																									0.00629	9.70344e-07							0.00629	4.32241e-07
																									0.00631	9.71895e-07							0.00631	4.33164e-07
																									0.00633	9.73441e-07							0.00633	4.34085e-07
																									0.00634	9.74983e-07							0.00634	4.35005e-07
																									0.00636	9.76521e-07							0.00636	4.35923e-07
																									0.00638	9.78054e-07							0.00638	4.3684e-07
																									0.0064	9.79583e-07							0.0064	4.37755e-07
																									0.00642	9.81108e-07							0.00642	4.38668e-07
																									0.00644	9.82628e-07							0.00644	4.3958e-07
																									0.00646	9.84144e-07							0.00646	4.4049e-07
																									0.00648	9.85656e-07							0.00648	4.41398e-07
																									0.0065	9.87164e-07							0.0065	4.42305e-07
																									0.00652	9.88667e-07							0.00652	4.4321e-07
																									0.00653	9.90166e-07							0.00653	4.44114e-07
																									0.00655	9.91661e-07							0.00655	4.45016e-07
																									0.00657	9.93152e-07							0.00657	4.45917e-07
																									0.00659	9.94639e-07							0.00659	4.46816e-07
																									0.00661	9.96121e-07							0.00661	4.47713e-07
																									0.00663	9.97599e-07							0.00663	4.48609e-07
																									0.00665	9.99074e-07							0.00665	4.49503e-07
																									0.00667	1.00054e-06							0.00667	4.50396e-07
																									0.00669	1.00201e-06							0.00669	4.51287e-07
																									0.00671	1.00347e-06							0.00671	4.52176e-07
																									0.00672	1.00493e-06							0.00672	4.53064e-07
																									0.00674	1.00638e-06							0.00674	4.53951e-07
																									0.00676	1.00783e-06							0.00676	4.54836e-07
																									0.00678	1.00928e-06							0.00678	4.55719e-07
																									0.0068	1.01072e-06							0.0068	4.56601e-07
																									0.00682	1.01216e-06							0.00682	4.57481e-07
																									0.00684	1.01359e-06							0.00684	4.5836e-07
																									0.00686	1.01502e-06							0.00686	4.59238e-07
																									0.00688	1.01645e-06							0.00688	4.60113e-07
																									0.0069	1.01787e-06							0.0069	4.60988e-07
																									0.00691	1.01929e-06							0.00691	4.6186e-07
																									0.00693	1.02071e-06							0.00693	4.62732e-07
																									0.00695	1.02212e-06							0.00695	4.63601e-07
																									0.00697	1.02353e-06							0.00697	4.6447e-07
																									0.00699	1.02493e-06							0.00699	4.65336e-07
																									0.00701	1.02633e-06							0.00701	4.66202e-07
																									0.00703	1.02772e-06							0.00703	4.67066e-07
																									0.00705	1.02912e-06							0.00705	4.67928e-07
																									0.00707	1.0305e-06							0.00707	4.68789e-07
																									0.00709	1.03189e-06							0.00709	4.69648e-07
																									0.00711	1.03327e-06							0.00711	4.70506e-07
																									0.00712	1.03465e-06							0.00712	4.71362e-07
																									0.00714	1.03602e-06							0.00714	4.72217e-07
																									0.00716	1.03739e-06							0.00716	4.73071e-07
																									0.00718	1.03876e-06							0.00718	4.73923e-07
																									0.0072	1.04012e-06							0.0072	4.74774e-07
																									0.00722	1.04148e-06							0.00722	4.75623e-07
																									0.00724	1.04283e-06							0.00724	4.7647e-07
																									0.00726	1.04418e-06							0.00726	4.77317e-07
																									0.00728	1.04553e-06							0.00728	4.78162e-07
																									0.0073	1.04688e-06							0.0073	4.79005e-07
																									0.00731	1.04822e-06							0.00731	4.79847e-07
																									0.00733	1.04955e-06							0.00733	4.80688e-07
																									0.00735	1.05089e-06							0.00735	4.81527e-07
																									0.00737	1.05222e-06							0.00737	4.82364e-07
																									0.00739	1.05354e-06							0.00739	4.83201e-07
																									0.00741	1.05487e-06							0.00741	4.84036e-07
																									0.00743	1.05619e-06							0.00743	4.84869e-07
																									0.00745	1.0575e-06							0.00745	4.85701e-07
																									0.00747	1.05882e-06							0.00747	4.86532e-07
																									0.00749	1.06013e-06							0.00749	4.87361e-07
																									0.0075	1.06143e-06							0.0075	4.88189e-07
																									0.00752	1.06273e-06							0.00752	4.89016e-07
																									0.00754	1.06403e-06							0.00754	4.89841e-07
																									0.00756	1.06533e-06							0.00756	4.90664e-07
																									0.00758	1.06662e-06							0.00758	4.91487e-07
																									0.0076	1.06791e-06							0.0076	4.92308e-07
																									0.00762	1.0692e-06							0.00762	4.93127e-07
																									0.00764	1.07048e-06							0.00764	4.93946e-07
																									0.00766	1.07176e-06							0.00766	4.94762e-07
																									0.00768	1.07303e-06							0.00768	4.95578e-07
																									0.00769	1.07431e-06							0.00769	4.96392e-07
																									0.00771	1.07558e-06							0.00771	4.97205e-07
																									0.00773	1.07684e-06							0.00773	4.98016e-07
																									0.00775	1.07811e-06							0.00775	4.98826e-07
																									0.00777	1.07937e-06							0.00777	4.99635e-07
																									0.00779	1.08062e-06							0.00779	5.00443e-07
																									0.00781	1.08187e-06							0.00781	5.01249e-07
																									0.00783	1.08312e-06							0.00783	5.02053e-07
																									0.00785	1.08437e-06							0.00785	5.02857e-07
																									0.00787	1.08561e-06							0.00787	5.03659e-07
																									0.00788	1.08686e-06							0.00788	5.0446e-07
																									0.0079	1.08809e-06							0.0079	5.05259e-07
																									0.00792	1.08933e-06							0.00792	5.06057e-07
																									0.00794	1.09056e-06							0.00794	5.06854e-07
																									0.00796	1.09179e-06							0.00796	5.07649e-07
																									0.00798	1.09301e-06							0.00798	5.08444e-07
																									0.008	1.09423e-06							0.008	5.09236e-07
																									0.00802	1.09545e-06							0.00802	5.10028e-07
																									0.00804	1.09667e-06							0.00804	5.10818e-07
																									0.00806	1.09788e-06							0.00806	5.11607e-07
																									0.00808	1.09909e-06							0.00808	5.12395e-07
																									0.00809	1.10029e-06							0.00809	5.13181e-07
																									0.00811	1.1015e-06							0.00811	5.13966e-07
																									0.00813	1.1027e-06							0.00813	5.1475e-07
																									0.00815	1.10389e-06							0.00815	5.15533e-07
																									0.00817	1.10509e-06							0.00817	5.16314e-07
																									0.00819	1.10628e-06							0.00819	5.17094e-07
																									0.00821	1.10747e-06							0.00821	5.17873e-07
																									0.00823	1.10865e-06							0.00823	5.1865e-07
																									0.00825	1.10984e-06							0.00825	5.19426e-07
																									0.00827	1.11102e-06							0.00827	5.20201e-07
																									0.00828	1.11219e-06							0.00828	5.20975e-07
																									0.0083	1.11337e-06							0.0083	5.21747e-07
																									0.00832	1.11454e-06							0.00832	5.22519e-07
																									0.00834	1.11571e-06							0.00834	5.23288e-07
																									0.00836	1.11687e-06							0.00836	5.24057e-07
																									0.00838	1.11803e-06							0.00838	5.24825e-07
																									0.0084	1.11919e-06							0.0084	5.25591e-07
																									0.00842	1.12035e-06							0.00842	5.26356e-07
																									0.00844	1.1215e-06							0.00844	5.27119e-07
																									0.00846	1.12265e-06							0.00846	5.27882e-07
																									0.00847	1.1238e-06							0.00847	5.28643e-07
																									0.00849	1.12495e-06							0.00849	5.29403e-07
																									0.00851	1.12609e-06							0.00851	5.30162e-07
																									0.00853	1.12723e-06							0.00853	5.3092e-07
																									0.00855	1.12836e-06							0.00855	5.31676e-07
																									0.00857	1.1295e-06							0.00857	5.32431e-07
																									0.00859	1.13063e-06							0.00859	5.33185e-07
																									0.00861	1.13176e-06							0.00861	5.33938e-07
																									0.00863	1.13288e-06							0.00863	5.34689e-07
																									0.00865	1.13401e-06							0.00865	5.3544e-07
																									0.00866	1.13513e-06							0.00866	5.36189e-07
																									0.00868	1.13625e-06							0.00868	5.36937e-07
																									0.0087	1.13736e-06							0.0087	5.37683e-07
																									0.00872	1.13847e-06							0.00872	5.38429e-07
																									0.00874	1.13958e-06							0.00874	5.39173e-07
																									0.00876	1.14069e-06							0.00876	5.39916e-07
																									0.00878	1.14179e-06							0.00878	5.40658e-07
																									0.0088	1.1429e-06							0.0088	5.41399e-07
																									0.00882	1.14399e-06							0.00882	5.42139e-07
																									0.00884	1.14509e-06							0.00884	5.42877e-07
																									0.00885	1.14618e-06							0.00885	5.43615e-07
																									0.00887	1.14728e-06							0.00887	5.44351e-07
																									0.00889	1.14836e-06							0.00889	5.45086e-07
																									0.00891	1.14945e-06							0.00891	5.4582e-07
																									0.00893	1.15053e-06							0.00893	5.46552e-07
																									0.00895	1.15161e-06							0.00895	5.47284e-07
																									0.00897	1.15269e-06							0.00897	5.48014e-07
																									0.00899	1.15377e-06							0.00899	5.48743e-07
																									0.00901	1.15484e-06							0.00901	5.49471e-07
																									0.00903	1.15591e-06							0.00903	5.50198e-07
																									0.00905	1.15698e-06							0.00905	5.50924e-07
																									0.00906	1.15805e-06							0.00906	5.51648e-07
																									0.00908	1.15911e-06							0.00908	5.52372e-07
																									0.0091	1.16017e-06							0.0091	5.53094e-07
																									0.00912	1.16123e-06							0.00912	5.53815e-07
																									0.00914	1.16228e-06							0.00914	5.54535e-07
																									0.00916	1.16334e-06							0.00916	5.55254e-07
																									0.00918	1.16439e-06							0.00918	5.55972e-07
																									0.0092	1.16543e-06							0.0092	5.56689e-07
																									0.00922	1.16648e-06							0.00922	5.57404e-07
																									0.00924	1.16752e-06							0.00924	5.58119e-07
																									0.00925	1.16856e-06							0.00925	5.58832e-07
																									0.00927	1.1696e-06							0.00927	5.59544e-07
																									0.00929	1.17064e-06							0.00929	5.60256e-07
																									0.00931	1.17167e-06							0.00931	5.60966e-07
																									0.00933	1.1727e-06							0.00933	5.61674e-07
																									0.00935	1.17373e-06							0.00935	5.62382e-07
																									0.00937	1.17476e-06							0.00937	5.63089e-07
																									0.00939	1.17578e-06							0.00939	5.63795e-07
																									0.00941	1.1768e-06							0.00941	5.64499e-07
																									0.00943	1.17782e-06							0.00943	5.65203e-07
																									0.00944	1.17884e-06							0.00944	5.65905e-07
																									0.00946	1.17985e-06							0.00946	5.66606e-07
																									0.00948	1.18087e-06							0.00948	5.67306e-07
																									0.0095	1.18188e-06							0.0095	5.68005e-07
																									0.00952	1.18288e-06							0.00952	5.68703e-07
																									0.00954	1.18389e-06							0.00954	5.694e-07
																									0.00956	1.18489e-06							0.00956	5.70096e-07
																									0.00958	1.18589e-06							0.00958	5.70791e-07
																									0.0096	1.18689e-06							0.0096	5.71485e-07
																									0.00962	1.18789e-06							0.00962	5.72177e-07
																									0.00963	1.18888e-06							0.00963	5.72869e-07
																									0.00965	1.18987e-06							0.00965	5.73559e-07
																									0.00967	1.19086e-06							0.00967	5.74249e-07
																									0.00969	1.19185e-06							0.00969	5.74937e-07
																									0.00971	1.19284e-06							0.00971	5.75625e-07
																									0.00973	1.19382e-06							0.00973	5.76311e-07
																									0.00975	1.1948e-06							0.00975	5.76996e-07
																									0.00977	1.19578e-06							0.00977	5.77681e-07
																									0.00979	1.19675e-06							0.00979	5.78364e-07
																									0.00981	1.19773e-06							0.00981	5.79046e-07
																									0.00982	1.1987e-06							0.00982	5.79727e-07
																									0.00984	1.19967e-06							0.00984	5.80407e-07
																									0.00986	1.20064e-06							0.00986	5.81086e-07
																									0.00988	1.2016e-06							0.00988	5.81764e-07
																									0.0099	1.20256e-06							0.0099	5.82441e-07
																									0.00992	1.20352e-06							0.00992	5.83117e-07
																									0.00994	1.20448e-06							0.00994	5.83792e-07
																									0.00996	1.20544e-06							0.00996	5.84466e-07
																									0.00998	1.20639e-06							0.00998	5.85139e-07
																									0.01	1.20735e-06							0.01	5.8581e-07
																									0.01	1.20755e-06							0.01	5.85952e-07
																									0.01002	1.2083e-06							0.01002	5.86481e-07
																									0.01003	1.20924e-06							0.01003	5.87151e-07
																									0.01005	1.21019e-06							0.01005	5.8782e-07
																									0.01007	1.21113e-06							0.01007	5.88488e-07
																									0.01009	1.21208e-06							0.01009	5.89154e-07
																									0.01011	1.21301e-06							0.01011	5.8982e-07
																									0.01013	1.21395e-06							0.01013	5.90485e-07
																									0.01015	1.21489e-06							0.01015	5.91149e-07
																									0.01017	1.21582e-06							0.01017	5.91811e-07
																									0.01019	1.21675e-06							0.01019	5.92473e-07
																									0.01021	1.21768e-06							0.01021	5.93134e-07
																									0.01022	1.21861e-06							0.01022	5.93794e-07
																									0.01024	1.21953e-06							0.01024	5.94453e-07
																									0.01026	1.22046e-06							0.01026	5.9511e-07
																									0.01028	1.22138e-06							0.01028	5.95767e-07
																									0.0103	1.2223e-06							0.0103	5.96423e-07
																									0.01032	1.22322e-06							0.01032	5.97078e-07
																									0.01034	1.22413e-06							0.01034	5.97732e-07
																									0.01036	1.22504e-06							0.01036	5.98385e-07
																									0.01038	1.22595e-06							0.01038	5.99037e-07
																									0.0104	1.22686e-06							0.0104	5.99688e-07
																									0.01041	1.22777e-06							0.01041	6.00338e-07
																									0.01043	1.22868e-06							0.01043	6.00987e-07
																									0.01045	1.22958e-06							0.01045	6.01635e-07
																									0.01047	1.23048e-06							0.01047	6.02282e-07
																									0.01049	1.23138e-06							0.01049	6.02928e-07
																									0.01051	1.23228e-06							0.01051	6.03573e-07
																									0.01053	1.23317e-06							0.01053	6.04218e-07
																									0.01055	1.23407e-06							0.01055	6.04861e-07
																									0.01057	1.23496e-06							0.01057	6.05503e-07
																									0.01059	1.23585e-06							0.01059	6.06145e-07
																									0.0106	1.23673e-06							0.0106	6.06785e-07
																									0.01062	1.23762e-06							0.01062	6.07425e-07
																									0.01064	1.2385e-06							0.01064	6.08063e-07
																									0.01066	1.23939e-06							0.01066	6.08701e-07
																									0.01068	1.24027e-06							0.01068	6.09337e-07
																									0.0107	1.24115e-06							0.0107	6.09973e-07
																									0.01072	1.24202e-06							0.01072	6.10608e-07
																									0.01074	1.2429e-06							0.01074	6.11242e-07
																									0.01076	1.24377e-06							0.01076	6.11875e-07
																									0.01078	1.24464e-06							0.01078	6.12507e-07
																									0.01079	1.24551e-06							0.01079	6.13138e-07
																									0.01081	1.24638e-06							0.01081	6.13768e-07
																									0.01083	1.24724e-06							0.01083	6.14397e-07
																									0.01085	1.2481e-06							0.01085	6.15026e-07
																									0.01087	1.24897e-06							0.01087	6.15653e-07
																									0.01089	1.24983e-06							0.01089	6.16279e-07
																									0.01091	1.25068e-06							0.01091	6.16905e-07
																									0.01093	1.25154e-06							0.01093	6.1753e-07
																									0.01095	1.25239e-06							0.01095	6.18153e-07
																									0.01097	1.25325e-06							0.01097	6.18776e-07
																									0.01098	1.2541e-06							0.01098	6.19398e-07
																									0.011	1.25495e-06							0.011	6.20019e-07
																									0.01102	1.25579e-06							0.01102	6.20639e-07
																									0.01104	1.25664e-06							0.01104	6.21258e-07
																									0.01106	1.25748e-06							0.01106	6.21877e-07
																									0.01108	1.25832e-06							0.01108	6.22494e-07
																									0.0111	1.25916e-06							0.0111	6.23111e-07
																									0.01112	1.26e-06							0.01112	6.23726e-07
																									0.01114	1.26084e-06							0.01114	6.24341e-07
																									0.01116	1.26167e-06							0.01116	6.24955e-07
																									0.01118	1.26251e-06							0.01118	6.25568e-07
																									0.01119	1.26334e-06							0.01119	6.2618e-07
																									0.01121	1.26417e-06							0.01121	6.26791e-07
																									0.01123	1.26499e-06							0.01123	6.27401e-07
																									0.01125	1.26582e-06							0.01125	6.28011e-07
																									0.01127	1.26665e-06							0.01127	6.28619e-07
																									0.01129	1.26747e-06							0.01129	6.29227e-07
																									0.01131	1.26829e-06							0.01131	6.29834e-07
																									0.01133	1.26911e-06							0.01133	6.3044e-07
																									0.01135	1.26993e-06							0.01135	6.31045e-07
																									0.01137	1.27074e-06							0.01137	6.31649e-07
																									0.01138	1.27156e-06							0.01138	6.32252e-07
																									0.0114	1.27237e-06							0.0114	6.32855e-07
																									0.01142	1.27318e-06							0.01142	6.33456e-07
																									0.01144	1.27399e-06							0.01144	6.34057e-07
																									0.01146	1.2748e-06							0.01146	6.34657e-07
																									0.01148	1.2756e-06							0.01148	6.35256e-07
																									0.0115	1.27641e-06							0.0115	6.35854e-07
																									0.01152	1.27721e-06							0.01152	6.36452e-07
																									0.01154	1.27801e-06							0.01154	6.37048e-07
																									0.01156	1.27881e-06							0.01156	6.37644e-07
																									0.01157	1.27961e-06							0.01157	6.38238e-07
																									0.01159	1.2804e-06							0.01159	6.38832e-07
																									0.01161	1.2812e-06							0.01161	6.39425e-07
																									0.01163	1.28199e-06							0.01163	6.40018e-07
																									0.01165	1.28278e-06							0.01165	6.40609e-07
																									0.01167	1.28357e-06							0.01167	6.412e-07
																									0.01169	1.28436e-06							0.01169	6.41789e-07
																									0.01171	1.28515e-06							0.01171	6.42378e-07
																									0.01173	1.28593e-06							0.01173	6.42966e-07
																									0.01175	1.28671e-06							0.01175	6.43553e-07
																									0.01176	1.2875e-06							0.01176	6.4414e-07
																									0.01178	1.28828e-06							0.01178	6.44725e-07
																									0.0118	1.28905e-06							0.0118	6.4531e-07
																									0.01182	1.28983e-06							0.01182	6.45894e-07
																									0.01184	1.29061e-06							0.01184	6.46477e-07
																									0.01186	1.29138e-06							0.01186	6.47059e-07
																									0.01188	1.29215e-06							0.01188	6.47641e-07
																									0.0119	1.29292e-06							0.0119	6.48221e-07
																									0.01192	1.29369e-06							0.01192	6.48801e-07
																									0.01194	1.29446e-06							0.01194	6.4938e-07
																									0.01195	1.29523e-06							0.01195	6.49958e-07
																									0.01197	1.29599e-06							0.01197	6.50536e-07
																									0.01199	1.29675e-06							0.01199	6.51112e-07
																									0.01201	1.29751e-06							0.01201	6.51688e-07
																									0.01203	1.29827e-06							0.01203	6.52263e-07
																									0.01205	1.29903e-06							0.01205	6.52837e-07
																									0.01207	1.29979e-06							0.01207	6.5341e-07
																									0.01209	1.30055e-06							0.01209	6.53983e-07
																									0.01211	1.3013e-06							0.01211	6.54555e-07
																									0.01213	1.30205e-06							0.01213	6.55125e-07
																									0.01215	1.3028e-06							0.01215	6.55696e-07
																									0.01216	1.30355e-06							0.01216	6.56265e-07
																									0.01218	1.3043e-06							0.01218	6.56833e-07
																									0.0122	1.30505e-06							0.0122	6.57401e-07
																									0.01222	1.30579e-06							0.01222	6.57968e-07
																									0.01224	1.30654e-06							0.01224	6.58534e-07
																									0.01226	1.30728e-06							0.01226	6.591e-07
																									0.01228	1.30802e-06							0.01228	6.59664e-07
																									0.0123	1.30876e-06							0.0123	6.60228e-07
																									0.01232	1.3095e-06							0.01232	6.60791e-07
																									0.01234	1.31023e-06							0.01234	6.61354e-07
																									0.01235	1.31097e-06							0.01235	6.61915e-07
																									0.01237	1.3117e-06							0.01237	6.62476e-07
																									0.01239	1.31243e-06							0.01239	6.63036e-07
																									0.01241	1.31316e-06							0.01241	6.63595e-07
																									0.01243	1.31389e-06							0.01243	6.64153e-07
																									0.01245	1.31462e-06							0.01245	6.64711e-07
																									0.01247	1.31535e-06							0.01247	6.65268e-07
																									0.01249	1.31607e-06							0.01249	6.65824e-07
																									0.01251	1.31679e-06							0.01251	6.66379e-07
																									0.01253	1.31752e-06							0.01253	6.66934e-07
																									0.01254	1.31824e-06							0.01254	6.67487e-07
																									0.01256	1.31896e-06							0.01256	6.68041e-07
																									0.01258	1.31967e-06							0.01258	6.68593e-07
																									0.0126	1.32039e-06							0.0126	6.69144e-07
																									0.01262	1.32111e-06							0.01262	6.69695e-07
																									0.01264	1.32182e-06							0.01264	6.70245e-07
																									0.01266	1.32253e-06							0.01266	6.70794e-07
																									0.01268	1.32324e-06							0.01268	6.71343e-07
																									0.0127	1.32395e-06							0.0127	6.71891e-07
																									0.01272	1.32466e-06							0.01272	6.72438e-07
																									0.01273	1.32537e-06							0.01273	6.72984e-07
																									0.01275	1.32607e-06							0.01275	6.73529e-07
																									0.01277	1.32678e-06							0.01277	6.74074e-07
																									0.01279	1.32748e-06							0.01279	6.74618e-07
																									0.01281	1.32818e-06							0.01281	6.75162e-07
																									0.01283	1.32888e-06							0.01283	6.75704e-07
																									0.01285	1.32958e-06							0.01285	6.76246e-07
																									0.01287	1.33028e-06							0.01287	6.76787e-07
																									0.01289	1.33097e-06							0.01289	6.77327e-07
																									0.01291	1.33167e-06							0.01291	6.77867e-07
																									0.01292	1.33236e-06							0.01292	6.78406e-07
																									0.01294	1.33306e-06							0.01294	6.78944e-07
																									0.01296	1.33375e-06							0.01296	6.79481e-07
																									0.01298	1.33444e-06							0.01298	6.80018e-07
																									0.013	1.33512e-06							0.013	6.80554e-07
																									0.01302	1.33581e-06							0.01302	6.81089e-07
																									0.01304	1.3365e-06							0.01304	6.81624e-07
																									0.01306	1.33718e-06							0.01306	6.82158e-07
																									0.01308	1.33786e-06							0.01308	6.82691e-07
																									0.0131	1.33855e-06							0.0131	6.83223e-07
																									0.01312	1.33923e-06							0.01312	6.83755e-07
																									0.01313	1.33991e-06							0.01313	6.84286e-07
																									0.01315	1.34058e-06							0.01315	6.84816e-07
																									0.01317	1.34126e-06							0.01317	6.85345e-07
																									0.01319	1.34194e-06							0.01319	6.85874e-07
																									0.01321	1.34261e-06							0.01321	6.86402e-07
																									0.01323	1.34328e-06							0.01323	6.8693e-07
																									0.01325	1.34395e-06							0.01325	6.87456e-07
																									0.01327	1.34462e-06							0.01327	6.87982e-07
																									0.01329	1.34529e-06							0.01329	6.88508e-07
																									0.01331	1.34596e-06							0.01331	6.89032e-07
																									0.01332	1.34663e-06							0.01332	6.89556e-07
																									0.01334	1.34729e-06							0.01334	6.90079e-07
																									0.01336	1.34796e-06							0.01336	6.90602e-07
																									0.01338	1.34862e-06							0.01338	6.91123e-07
																									0.0134	1.34928e-06							0.0134	6.91644e-07
																									0.01342	1.34994e-06							0.01342	6.92165e-07
																									0.01344	1.3506e-06							0.01344	6.92685e-07
																									0.01346	1.35126e-06							0.01346	6.93203e-07
																									0.01348	1.35192e-06							0.01348	6.93722e-07
																									0.0135	1.35257e-06							0.0135	6.94239e-07
																									0.01351	1.35323e-06							0.01351	6.94756e-07
																									0.01353	1.35388e-06							0.01353	6.95273e-07
																									0.01355	1.35453e-06							0.01355	6.95788e-07
																									0.01357	1.35518e-06							0.01357	6.96303e-07
																									0.01359	1.35583e-06							0.01359	6.96817e-07
																									0.01361	1.35648e-06							0.01361	6.97331e-07
																									0.01363	1.35713e-06							0.01363	6.97844e-07
																									0.01365	1.35777e-06							0.01365	6.98356e-07
																									0.01367	1.35842e-06							0.01367	6.98867e-07
																									0.01369	1.35906e-06							0.01369	6.99378e-07
																									0.0137	1.3597e-06							0.0137	6.99888e-07
																									0.01372	1.36034e-06							0.01372	7.00398e-07
																									0.01374	1.36098e-06							0.01374	7.00906e-07
																									0.01376	1.36162e-06							0.01376	7.01414e-07
																									0.01378	1.36226e-06							0.01378	7.01922e-07
																									0.0138	1.3629e-06							0.0138	7.02429e-07
																									0.01382	1.36353e-06							0.01382	7.02935e-07
																									0.01384	1.36417e-06							0.01384	7.0344e-07
																									0.01386	1.3648e-06							0.01386	7.03945e-07
																									0.01388	1.36543e-06							0.01388	7.04449e-07
																									0.01389	1.36606e-06							0.01389	7.04953e-07
																									0.01391	1.36669e-06							0.01391	7.05455e-07
																									0.01393	1.36732e-06							0.01393	7.05958e-07
																									0.01395	1.36795e-06							0.01395	7.06459e-07
																									0.01397	1.36857e-06							0.01397	7.0696e-07
																									0.01399	1.3692e-06							0.01399	7.0746e-07
																									0.01401	1.36982e-06							0.01401	7.0796e-07
																									0.01403	1.37045e-06							0.01403	7.08459e-07
																									0.01405	1.37107e-06							0.01405	7.08957e-07
																									0.01407	1.37169e-06							0.01407	7.09454e-07
																									0.01409	1.37231e-06							0.01409	7.09951e-07
																									0.0141	1.37293e-06							0.0141	7.10448e-07
																									0.01412	1.37354e-06							0.01412	7.10943e-07
																									0.01414	1.37416e-06							0.01414	7.11438e-07
																									0.01416	1.37478e-06							0.01416	7.11933e-07
																									0.01418	1.37539e-06							0.01418	7.12426e-07
																									0.0142	1.376e-06							0.0142	7.12919e-07
																									0.01422	1.37661e-06							0.01422	7.13412e-07
																									0.01424	1.37722e-06							0.01424	7.13904e-07
																									0.01426	1.37783e-06							0.01426	7.14395e-07
																									0.01428	1.37844e-06							0.01428	7.14885e-07
																									0.01429	1.37905e-06							0.01429	7.15375e-07
																									0.01431	1.37966e-06							0.01431	7.15864e-07
																									0.01433	1.38026e-06							0.01433	7.16353e-07
																									0.01435	1.38087e-06							0.01435	7.16841e-07
																									0.01437	1.38147e-06							0.01437	7.17328e-07
																									0.01439	1.38207e-06							0.01439	7.17815e-07
																									0.01441	1.38267e-06							0.01441	7.18301e-07
																									0.01443	1.38327e-06							0.01443	7.18787e-07
																									0.01445	1.38387e-06							0.01445	7.19272e-07
																									0.01447	1.38447e-06							0.01447	7.19756e-07
																									0.01448	1.38506e-06							0.01448	7.20239e-07
																									0.0145	1.38566e-06							0.0145	7.20722e-07
																									0.01452	1.38625e-06							0.01452	7.21205e-07
																									0.01454	1.38685e-06							0.01454	7.21687e-07
																									0.01456	1.38744e-06							0.01456	7.22168e-07
																									0.01458	1.38803e-06							0.01458	7.22648e-07
																									0.0146	1.38862e-06							0.0146	7.23128e-07
																									0.01462	1.38921e-06							0.01462	7.23607e-07
																									0.01464	1.3898e-06							0.01464	7.24086e-07
																									0.01466	1.39039e-06							0.01466	7.24564e-07
																									0.01467	1.39097e-06							0.01467	7.25042e-07
																									0.01469	1.39156e-06							0.01469	7.25519e-07
																									0.01471	1.39214e-06							0.01471	7.25995e-07
																									0.01473	1.39273e-06							0.01473	7.2647e-07
																									0.01475	1.39331e-06							0.01475	7.26946e-07
																									0.01477	1.39389e-06							0.01477	7.2742e-07
																									0.01479	1.39447e-06							0.01479	7.27894e-07
																									0.01481	1.39505e-06							0.01481	7.28367e-07
																									0.01483	1.39563e-06							0.01483	7.2884e-07
																									0.01485	1.39621e-06							0.01485	7.29312e-07
																									0.01486	1.39678e-06							0.01486	7.29783e-07
																									0.01488	1.39736e-06							0.01488	7.30254e-07
																									0.0149	1.39793e-06							0.0149	7.30724e-07
																									0.01492	1.3985e-06							0.01492	7.31194e-07
																									0.01494	1.39908e-06							0.01494	7.31663e-07
																									0.01496	1.39965e-06							0.01496	7.32131e-07
																									0.01498	1.40022e-06							0.01498	7.32599e-07
																									0.015	1.40079e-06							0.015	7.33066e-07
																									0.01502	1.40136e-06							0.01502	7.33533e-07
																									0.01504	1.40192e-06							0.01504	7.33999e-07
																									0.01506	1.40249e-06							0.01506	7.34465e-07
																									0.01507	1.40305e-06							0.01507	7.3493e-07
																									0.01509	1.40362e-06							0.01509	7.35394e-07
																									0.01511	1.40418e-06							0.01511	7.35858e-07
																									0.01513	1.40474e-06							0.01513	7.36321e-07
																									0.01515	1.40531e-06							0.01515	7.36783e-07
																									0.01517	1.40587e-06							0.01517	7.37246e-07
																									0.01519	1.40643e-06							0.01519	7.37707e-07
																									0.01521	1.40698e-06							0.01521	7.38168e-07
																									0.01523	1.40754e-06							0.01523	7.38628e-07
																									0.01525	1.4081e-06							0.01525	7.39088e-07
																									0.01526	1.40865e-06							0.01526	7.39547e-07
																									0.01528	1.40921e-06							0.01528	7.40005e-07
																									0.0153	1.40976e-06							0.0153	7.40463e-07
																									0.01532	1.41032e-06							0.01532	7.40921e-07
																									0.01534	1.41087e-06							0.01534	7.41378e-07
																									0.01536	1.41142e-06							0.01536	7.41834e-07
																									0.01538	1.41197e-06							0.01538	7.4229e-07
																									0.0154	1.41252e-06							0.0154	7.42745e-07
																									0.01542	1.41307e-06							0.01542	7.43199e-07
																									0.01544	1.41361e-06							0.01544	7.43653e-07
																									0.01545	1.41416e-06							0.01545	7.44107e-07
																									0.01547	1.41471e-06							0.01547	7.4456e-07
																									0.01549	1.41525e-06							0.01549	7.45012e-07
																									0.01551	1.41579e-06							0.01551	7.45464e-07
																									0.01553	1.41634e-06							0.01553	7.45915e-07
																									0.01555	1.41688e-06							0.01555	7.46365e-07
																									0.01557	1.41742e-06							0.01557	7.46815e-07
																									0.01559	1.41796e-06							0.01559	7.47265e-07
																									0.01561	1.4185e-06							0.01561	7.47714e-07
																									0.01563	1.41904e-06							0.01563	7.48162e-07
																									0.01564	1.41957e-06							0.01564	7.4861e-07
																									0.01566	1.42011e-06							0.01566	7.49057e-07
																									0.01568	1.42065e-06							0.01568	7.49504e-07
																									0.0157	1.42118e-06							0.0157	7.4995e-07
																									0.01572	1.42171e-06							0.01572	7.50396e-07
																									0.01574	1.42225e-06							0.01574	7.50841e-07
																									0.01576	1.42278e-06							0.01576	7.51286e-07
																									0.01578	1.42331e-06							0.01578	7.5173e-07
																									0.0158	1.42384e-06							0.0158	7.52173e-07
																									0.01582	1.42437e-06							0.01582	7.52616e-07
																									0.01583	1.4249e-06							0.01583	7.53058e-07
																									0.01585	1.42543e-06							0.01585	7.535e-07
																									0.01587	1.42595e-06							0.01587	7.53941e-07
																									0.01589	1.42648e-06							0.01589	7.54382e-07
																									0.01591	1.427e-06							0.01591	7.54822e-07
																									0.01593	1.42753e-06							0.01593	7.55262e-07
																									0.01595	1.42805e-06							0.01595	7.55701e-07
																									0.01597	1.42857e-06							0.01597	7.5614e-07
																									0.01599	1.42909e-06							0.01599	7.56578e-07
																									0.01601	1.42961e-06							0.01601	7.57015e-07
																									0.01603	1.43013e-06							0.01603	7.57452e-07
																									0.01604	1.43065e-06							0.01604	7.57889e-07
																									0.01606	1.43117e-06							0.01606	7.58325e-07
																									0.01608	1.43169e-06							0.01608	7.5876e-07
																									0.0161	1.4322e-06							0.0161	7.59195e-07
																									0.01612	1.43272e-06							0.01612	7.59629e-07
																									0.01614	1.43323e-06							0.01614	7.60063e-07
																									0.01616	1.43375e-06							0.01616	7.60496e-07
																									0.01618	1.43426e-06							0.01618	7.60929e-07
																									0.0162	1.43477e-06							0.0162	7.61361e-07
																									0.01622	1.43528e-06							0.01622	7.61793e-07
																									0.01623	1.43579e-06							0.01623	7.62224e-07
																									0.01625	1.4363e-06							0.01625	7.62655e-07
																									0.01627	1.43681e-06							0.01627	7.63085e-07
																									0.01629	1.43732e-06							0.01629	7.63514e-07
																									0.01631	1.43783e-06							0.01631	7.63943e-07
																									0.01633	1.43833e-06							0.01633	7.64372e-07
																									0.01635	1.43884e-06							0.01635	7.648e-07
																									0.01637	1.43934e-06							0.01637	7.65228e-07
																									0.01639	1.43985e-06							0.01639	7.65655e-07
																									0.01641	1.44035e-06							0.01641	7.66081e-07
																									0.01642	1.44085e-06							0.01642	7.66507e-07
																									0.01644	1.44135e-06							0.01644	7.66932e-07
																									0.01646	1.44186e-06							0.01646	7.67357e-07
																									0.01648	1.44235e-06							0.01648	7.67782e-07
																									0.0165	1.44285e-06							0.0165	7.68206e-07
																									0.01652	1.44335e-06							0.01652	7.68629e-07
																									0.01654	1.44385e-06							0.01654	7.69052e-07
																									0.01656	1.44435e-06							0.01656	7.69475e-07
																									0.01658	1.44484e-06							0.01658	7.69896e-07
																									0.0166	1.44534e-06							0.0166	7.70318e-07
																									0.01661	1.44583e-06							0.01661	7.70739e-07
																									0.01663	1.44632e-06							0.01663	7.71159e-07
																									0.01665	1.44682e-06							0.01665	7.71579e-07
																									0.01667	1.44731e-06							0.01667	7.71998e-07
																									0.01669	1.4478e-06							0.01669	7.72417e-07
																									0.01671	1.44829e-06							0.01671	7.72836e-07
																									0.01673	1.44878e-06							0.01673	7.73254e-07
																									0.01675	1.44927e-06							0.01675	7.73671e-07
																									0.01677	1.44976e-06							0.01677	7.74088e-07
																									0.01679	1.45024e-06							0.01679	7.74504e-07
																									0.0168	1.45073e-06							0.0168	7.7492e-07
																									0.01682	1.45121e-06							0.01682	7.75336e-07
																									0.01684	1.4517e-06							0.01684	7.7575e-07
																									0.01686	1.45218e-06							0.01686	7.76165e-07
																									0.01688	1.45267e-06							0.01688	7.76579e-07
																									0.0169	1.45315e-06							0.0169	7.76992e-07
																									0.01692	1.45363e-06							0.01692	7.77405e-07
																									0.01694	1.45411e-06							0.01694	7.77818e-07
																									0.01696	1.45459e-06							0.01696	7.7823e-07
																									0.01698	1.45507e-06							0.01698	7.78641e-07
																									0.01699	1.45555e-06							0.01699	7.79052e-07
																									0.01701	1.45603e-06							0.01701	7.79462e-07
																									0.01703	1.4565e-06							0.01703	7.79872e-07
																									0.01705	1.45698e-06							0.01705	7.80282e-07
																									0.01707	1.45746e-06							0.01707	7.80691e-07
																									0.01709	1.45793e-06							0.01709	7.811e-07
																									0.01711	1.45841e-06							0.01711	7.81508e-07
																									0.01713	1.45888e-06							0.01713	7.81915e-07
																									0.01715	1.45935e-06							0.01715	7.82322e-07
																									0.01717	1.45982e-06							0.01717	7.82729e-07
																									0.01719	1.46029e-06							0.01719	7.83135e-07
																									0.0172	1.46077e-06							0.0172	7.83541e-07
																									0.01722	1.46123e-06							0.01722	7.83946e-07
																									0.01724	1.4617e-06							0.01724	7.84351e-07
																									0.01726	1.46217e-06							0.01726	7.84755e-07
																									0.01728	1.46264e-06							0.01728	7.85159e-07
																									0.0173	1.46311e-06							0.0173	7.85562e-07
																									0.01732	1.46357e-06							0.01732	7.85965e-07
																									0.01734	1.46404e-06							0.01734	7.86367e-07
																									0.01736	1.4645e-06							0.01736	7.86769e-07
																									0.01738	1.46497e-06							0.01738	7.87171e-07
																									0.01739	1.46543e-06							0.01739	7.87572e-07
																									0.01741	1.46589e-06							0.01741	7.87972e-07
																									0.01743	1.46635e-06							0.01743	7.88372e-07
																									0.01745	1.46681e-06							0.01745	7.88772e-07
																									0.01747	1.46727e-06							0.01747	7.89171e-07
																									0.01749	1.46773e-06							0.01749	7.89569e-07
																									0.01751	1.46819e-06							0.01751	7.89968e-07
																									0.01753	1.46865e-06							0.01753	7.90365e-07
																									0.01755	1.46911e-06							0.01755	7.90762e-07
																									0.01757	1.46956e-06							0.01757	7.91159e-07
																									0.01758	1.47002e-06							0.01758	7.91556e-07
																									0.0176	1.47048e-06							0.0176	7.91951e-07
																									0.01762	1.47093e-06							0.01762	7.92347e-07
																									0.01764	1.47138e-06							0.01764	7.92742e-07
																									0.01766	1.47184e-06							0.01766	7.93136e-07
																									0.01768	1.47229e-06							0.01768	7.9353e-07
																									0.0177	1.47274e-06							0.0177	7.93924e-07
																									0.01772	1.47319e-06							0.01772	7.94317e-07
																									0.01774	1.47364e-06							0.01774	7.94709e-07
																									0.01776	1.47409e-06							0.01776	7.95102e-07
																									0.01777	1.47454e-06							0.01777	7.95493e-07
																									0.01779	1.47499e-06							0.01779	7.95885e-07
																									0.01781	1.47544e-06							0.01781	7.96275e-07
																									0.01783	1.47589e-06							0.01783	7.96666e-07
																									0.01785	1.47633e-06							0.01785	7.97056e-07
																									0.01787	1.47678e-06							0.01787	7.97445e-07
																									0.01789	1.47722e-06							0.01789	7.97834e-07
																									0.01791	1.47767e-06							0.01791	7.98223e-07
																									0.01793	1.47811e-06							0.01793	7.98611e-07
																									0.01795	1.47855e-06							0.01795	7.98999e-07
																									0.01796	1.479e-06							0.01796	7.99386e-07
																									0.01798	1.47944e-06							0.01798	7.99773e-07
																									0.018	1.47988e-06							0.018	8.00159e-07
																									0.01802	1.48032e-06							0.01802	8.00545e-07
																									0.01804	1.48076e-06							0.01804	8.0093e-07
																									0.01806	1.4812e-06							0.01806	8.01316e-07
																									0.01808	1.48163e-06							0.01808	8.017e-07
																									0.0181	1.48207e-06							0.0181	8.02084e-07
																									0.01812	1.48251e-06							0.01812	8.02468e-07
																									0.01814	1.48295e-06							0.01814	8.02851e-07
																									0.01816	1.48338e-06							0.01816	8.03234e-07
																									0.01817	1.48382e-06							0.01817	8.03616e-07
																									0.01819	1.48425e-06							0.01819	8.03998e-07
																									0.01821	1.48468e-06							0.01821	8.0438e-07
																									0.01823	1.48512e-06							0.01823	8.04761e-07
																									0.01825	1.48555e-06							0.01825	8.05142e-07
																									0.01827	1.48598e-06							0.01827	8.05522e-07
																									0.01829	1.48641e-06							0.01829	8.05902e-07
																									0.01831	1.48684e-06							0.01831	8.06281e-07
																									0.01833	1.48727e-06							0.01833	8.0666e-07
																									0.01835	1.4877e-06							0.01835	8.07038e-07
																									0.01836	1.48813e-06							0.01836	8.07417e-07
																									0.01838	1.48856e-06							0.01838	8.07794e-07
																									0.0184	1.48898e-06							0.0184	8.08171e-07
																									0.01842	1.48941e-06							0.01842	8.08548e-07
																									0.01844	1.48984e-06							0.01844	8.08925e-07
																									0.01846	1.49026e-06							0.01846	8.093e-07
																									0.01848	1.49069e-06							0.01848	8.09676e-07
																									0.0185	1.49111e-06							0.0185	8.10051e-07
																									0.01852	1.49153e-06							0.01852	8.10426e-07
																									0.01854	1.49196e-06							0.01854	8.108e-07
																									0.01855	1.49238e-06							0.01855	8.11174e-07
																									0.01857	1.4928e-06							0.01857	8.11547e-07
																									0.01859	1.49322e-06							0.01859	8.1192e-07
																									0.01861	1.49364e-06							0.01861	8.12293e-07
																									0.01863	1.49406e-06							0.01863	8.12665e-07
																									0.01865	1.49448e-06							0.01865	8.13036e-07
																									0.01867	1.4949e-06							0.01867	8.13408e-07
																									0.01869	1.49532e-06							0.01869	8.13779e-07
																									0.01871	1.49573e-06							0.01871	8.14149e-07
																									0.01873	1.49615e-06							0.01873	8.14519e-07
																									0.01874	1.49657e-06							0.01874	8.14889e-07
																									0.01876	1.49698e-06							0.01876	8.15258e-07
																									0.01878	1.4974e-06							0.01878	8.15627e-07
																									0.0188	1.49781e-06							0.0188	8.15995e-07
																									0.01882	1.49822e-06							0.01882	8.16363e-07
																									0.01884	1.49864e-06							0.01884	8.16731e-07
																									0.01886	1.49905e-06							0.01886	8.17098e-07
																									0.01888	1.49946e-06							0.01888	8.17464e-07
																									0.0189	1.49987e-06							0.0189	8.17831e-07
																									0.01892	1.50028e-06							0.01892	8.18197e-07
																									0.01893	1.50069e-06							0.01893	8.18562e-07
																									0.01895	1.5011e-06							0.01895	8.18927e-07
																									0.01897	1.50151e-06							0.01897	8.19292e-07
																									0.01899	1.50192e-06							0.01899	8.19656e-07
																									0.01901	1.50233e-06							0.01901	8.2002e-07
																									0.01903	1.50273e-06							0.01903	8.20384e-07
																									0.01905	1.50314e-06							0.01905	8.20747e-07
																									0.01907	1.50354e-06							0.01907	8.21109e-07
																									0.01909	1.50395e-06							0.01909	8.21472e-07
																									0.01911	1.50435e-06							0.01911	8.21834e-07
																									0.01913	1.50476e-06							0.01913	8.22195e-07
																									0.01914	1.50516e-06							0.01914	8.22556e-07
																									0.01916	1.50556e-06							0.01916	8.22917e-07
																									0.01918	1.50597e-06							0.01918	8.23277e-07
																									0.0192	1.50637e-06							0.0192	8.23637e-07
																									0.01922	1.50677e-06							0.01922	8.23996e-07
																									0.01924	1.50717e-06							0.01924	8.24355e-07
																									0.01926	1.50757e-06							0.01926	8.24714e-07
																									0.01928	1.50797e-06							0.01928	8.25072e-07
																									0.0193	1.50837e-06							0.0193	8.2543e-07
																									0.01932	1.50876e-06							0.01932	8.25788e-07
																									0.01933	1.50916e-06							0.01933	8.26145e-07
																									0.01935	1.50956e-06							0.01935	8.26501e-07
																									0.01937	1.50996e-06							0.01937	8.26858e-07
																									0.01939	1.51035e-06							0.01939	8.27214e-07
																									0.01941	1.51075e-06							0.01941	8.27569e-07
																									0.01943	1.51114e-06							0.01943	8.27924e-07
																									0.01945	1.51154e-06							0.01945	8.28279e-07
																									0.01947	1.51193e-06							0.01947	8.28633e-07
																									0.01949	1.51232e-06							0.01949	8.28987e-07
																									0.01951	1.51271e-06							0.01951	8.29341e-07
																									0.01952	1.51311e-06							0.01952	8.29694e-07
																									0.01954	1.5135e-06							0.01954	8.30047e-07
																									0.01956	1.51389e-06							0.01956	8.30399e-07
																									0.01958	1.51428e-06							0.01958	8.30751e-07
																									0.0196	1.51467e-06							0.0196	8.31103e-07
																									0.01962	1.51506e-06							0.01962	8.31454e-07
																									0.01964	1.51545e-06							0.01964	8.31805e-07
																									0.01966	1.51583e-06							0.01966	8.32155e-07
																									0.01968	1.51622e-06							0.01968	8.32505e-07
																									0.0197	1.51661e-06							0.0197	8.32855e-07
																									0.01971	1.51699e-06							0.01971	8.33205e-07
																									0.01973	1.51738e-06							0.01973	8.33553e-07
																									0.01975	1.51777e-06							0.01975	8.33902e-07
																									0.01977	1.51815e-06							0.01977	8.3425e-07
																									0.01979	1.51853e-06							0.01979	8.34598e-07
																									0.01981	1.51892e-06							0.01981	8.34945e-07
																									0.01983	1.5193e-06							0.01983	8.35293e-07
																									0.01985	1.51968e-06							0.01985	8.35639e-07
																									0.01987	1.52007e-06							0.01987	8.35986e-07
																									0.01989	1.52045e-06							0.01989	8.36331e-07
																									0.0199	1.52083e-06							0.0199	8.36677e-07
																									0.01992	1.52121e-06							0.01992	8.37022e-07
																									0.02	1.52272e-06							0.02	8.38399e-07
[truncated: 86 more columns]

## Sheet: Fig. 4
Fig. 4b					Fig. 4c					Fig. 4d																	Fig. 4e						Fig. 4f						Fig. 4g
	IrPtCu	PtCu	Control			Control	PtCu	IrPtCu			IrPtCu			Average	SD	Fitting Data			PtCu			Average	SD	Fitting Data				0min	4min	8min	16min			Control	H2O2	PtCu	IrPtCu			IrPtCu			Average	SD	Fitting Data			PtCu
Magnetic field (G)	ESR intensity (a.u.)	ESR intensity (a.u.)	ESR intensity (a.u.)		Wavenumber (nm)	Absorbance (a.u.)	Absorbance (a.u.)	Absorbance (a.u.)		Xanthine concentration (mM)	V (μM/s)	V (μM/s)	V (μM/s)					Xanthine concentration (mM)	V (μM/s)	V (μM/s)	V (μM/s)						Magnetic field (G)	ESR intensity (a.u.)	ESR intensity (a.u.)	ESR intensity (a.u.)	ESR intensity (a.u.)		Time (s)	O2 concentration [ppm(mg/L)]	O2 concentration [ppm(mg/L)]	O2 concentration [ppm(mg/L)]	O2 concentration [ppm(mg/L)]		H2O2 concentration (mM)	V (μM/s)	V (μM/s)	V (μM/s)					H2O2 concentration (mM)	V (μM/s)	V (μM/s)
3460	892.926	-1536.82	1651.25		350	0.908	1.126	0.977		0.02	0.00917	0.00919	0.00933	0.00923	8.8776e-05	0.02	0.00935	0.02	0.00877	0.00879	0.00839	0.00865	0.000227187	0.02	0.00863		3381.23	19.9109	19.9417	20.0509	20.0228		1	8.207	8.071	8.817	8.154		0	0.03906	0.31719	0.07031	0.14219	0.15236	0	0	0	0.02917	0.04271
3460.1	1398.79	-47.081	-404.169		351	0.897	1.113	0.964		0.04	0.01623	0.0162	0.01637	0.01627	9.33071e-05	0.02008	0.00938	0.04	0.01456	0.01447	0.01655	0.01519	0.00117	0.02008	0.00865		3381.25	19.9206	19.9554	20.0923	20.0452		2	8.214	8.127	9.591	9.115		1	4.78542	4.1099	3.81823	4.23785	0.49613	0.04004	0.22341	1	2.25677	2.44427
3460.2	397.211	2303.91	-674.857		352	0.891	1.102	0.955		0.06	0.02204	0.02121	0.02072	0.02132	0.00066698	0.02016	0.00941	0.06	0.01797	0.01824	0.01752	0.01791	0.000364008	0.02016	0.00868		3381.26	20.0065	19.9172	20.0555	20.0191		3	8.228	8.203	10.297	11.965		3	7.2349	7.85313	7.54427	7.5441	0.30912	0.05005	0.27815	3	3.83854	3.75104
3460.29	660.48	2237.4	-1521.29		353	0.883	1.09	0.945		0.08	0.02396	0.02281	0.02257	0.02312	0.000741109	0.02024	0.00944	0.08	0.02161	0.02031	0.01907	0.02033	0.00127	0.02024	0.00871		3381.28	20.023	19.9986	20.0214	19.977		4	8.236	8.302	11.092	14.307		5	9.29323	9.61406	9.29896	9.40208	0.1836	0.06006	0.33246	5	5.41823	5.35833
3460.39	216.319	359.142	-96.6695		354	0.875	1.079	0.932		0.1	0.02793	0.02851	0.02936	0.0286	0.000717911	0.02032	0.00947	0.1	0.02296	0.02329	0.02391	0.02339	0.000480206	0.02032	0.00873		3381.3	20.0663	20.0594	20.03	19.9755		5	8.248	8.368	11.751	16.3		10	11.4552	11.3547	10.8661	11.2253	0.31514	0.07007	0.38634	10	6.77344	7.36458
3460.49	562.911	1016.63	-340.782		355	0.869	1.068	0.916								0.0204	0.0095							0.0204	0.00876		3381.31	20.0217	20.0235	20.107	19.9797		6	8.249	8.426	12.329	17.934								0.08008	0.43979
3460.59	1000.85	1231.22	-102.823		356	0.861	1.058	0.905								0.02048	0.00954							0.02048	0.00879		3381.33	20.0085	20.0059	20.0967	19.9664		7	8.259	8.494	12.855	19.079								0.09009	0.49283
3460.68	604.807	1217.08	-541.745		357	0.854	1.044	0.893								0.02056	0.00957							0.02056	0.00881		3381.35	20.015	20	20.1097	19.9212		8	8.274	8.556	13.366	19.92								0.1001	0.54546
3460.78	1391.5	1086.91	298.515		358	0.849	1.029	0.88								0.02064	0.0096							0.02064	0.00884		3381.36	19.9224	19.9567	20.0071	19.9309		9	8.271	8.597	13.855	20.679								0.11011	0.59768
3460.88	88.6214	474.79	-1774.05		359	0.842	1.017	0.867								0.02072	0.00963							0.02072	0.00887		3381.38	19.9862	19.9443	19.9998	19.9996		10	8.279	8.658	14.294	21.39								0.12012	0.64949
3460.98	737.025	-349.301	-1363.77		360	0.832	1.005	0.855								0.0208	0.00966							0.0208	0.00889		3381.4	20.0298	19.9202	20.0528	20.0338		11	8.288	8.714	14.795	22.062								0.13013	0.70091
3461.08	1231.1	-212.859	690.757		361	0.821	0.986	0.838								0.02088	0.00969							0.02088	0.00892		3381.41	19.9362	19.8709	20.088	20.0113		12	8.297	8.758	15.237	22.624								0.14014	0.75193
3461.17	-63.7431	-2525.15	1300.07		362	0.812	0.974	0.823								0.02096	0.00972							0.02096	0.00895		3381.43	19.9843	19.9129	20.0653	19.9491		13	8.301	8.809	15.662	23.194								0.15015	0.80256
3461.27	74.7888	-1469.43	550.377		363	0.806	0.964	0.812								0.02104	0.00975							0.02104	0.00897		3381.45	20.0212	20	20.0273	19.8823		14	8.305	8.867	16.078	23.623								0.16016	0.8528
3461.37	757.792	-652.431	43.361		364	0.797	0.95	0.798								0.02112	0.00978							0.02112	0.009		3381.46	20.0334	19.9968	20.0441	19.9276		15	8.31	8.896	16.499	24.068								0.17017	0.90267
3461.47	323.496	-405.484	161.082		365	0.789	0.932	0.784								0.0212	0.00982							0.0212	0.00903		3381.48	19.979	19.9791	20.0653	19.9374		16	8.316	8.944	16.842	24.493								0.18018	0.95215
3461.56	870.719	832.133	15.9651		366	0.78	0.917	0.77								0.02128	0.00985							0.02128	0.00905		3381.5	20.0251	20.0002	20.085	19.9851		17	8.319	8.981	17.216	24.862								0.19019	1.00127
3461.66	-399.995	1156.09	1594.93		367	0.77	0.902	0.756								0.02136	0.00988							0.02136	0.00908		3381.51	20.097	19.977	19.9926	20.0229		18	8.325	9.017	17.575	25.267								0.2002	1.05002
3461.76	53.4125	623.267	-423.207		368	0.761	0.889	0.741								0.02144	0.00991							0.02144	0.00911		3381.53	20.0355	20.0209	19.969	20.0794		19	8.332	9.071	17.903	25.539								0.21021	1.0984
3461.86	254.344	169.654	570.436		369	0.751	0.873	0.721								0.02152	0.00994							0.02152	0.00913		3381.55	19.9746	20	20.0114	20.1127		20	8.341	9.105	18.235	25.848								0.22022	1.14642
3461.96	-773.155	288.336	-271.734		370	0.738	0.853	0.703								0.0216	0.00997							0.0216	0.00916		3381.56	19.9428	19.9698	20.0827	20.0185		21	8.344	9.132	18.566	26.164								0.23023	1.19409
3462.05	-335.195	-1067.82	185.503		371	0.729	0.834	0.688								0.02168	0.01							0.02168	0.00919		3381.58	20.0024	20.0397	20.0743	19.9636		22	8.329	9.171	18.843	26.496								0.24024	1.2414
3462.15	-127.499	-95.7311	-150.14		372	0.72	0.818	0.672								0.02176	0.01003							0.02176	0.00921		3381.6	20.014	19.9928	20.0322	20.0612		23	8.341	9.208	19.133	26.762								0.25025	1.28837
3462.25	104.26	763.664	736.994		373	0.708	0.799	0.655								0.02184	0.01006							0.02184	0.00924		3381.61	19.9765	20	19.9655	20.0069		24	8.348	9.233	19.393	26.953								0.26026	1.33499
3462.35	776.76	448.318	845.086		374	0.697	0.785	0.639								0.02192	0.01009							0.02192	0.00926		3381.63	20.0125	19.9515	19.9274	20.0247		25	8.363	9.256	19.64	27.229								0.27027	1.38127
3462.44	-656.353	-2091.54	-506.964		375	0.688	0.768	0.625								0.022	0.01012							0.022	0.00929		3381.65	19.9782	19.9757	19.9943	20.0174		26	8.367	9.273	19.926	27.397								0.28028	1.42721
3462.54	-1141.91	2065.54	-1258.79		376	0.679	0.749	0.608								0.02208	0.01015							0.02208	0.00932		3381.66	19.9924	19.9829	20.0419	20.0579		27	8.379	9.303	20.141	27.652								0.29029	1.47282
3462.64	-165.09	1155.57	1256.58		377	0.668	0.731	0.591								0.02216	0.01018							0.02216	0.00934		3381.68	19.9853	20	20.0868	20.0207		28	8.366	9.319	20.352	27.831								0.3003	1.5181
3462.74	-828.422	1753.91	-4.9845		378	0.659	0.718	0.577								0.02224	0.01021							0.02224	0.00937		3381.7	19.9728	19.9616	20.1363	20.0109		29	8.372	9.354	20.576	28.083								0.31031	1.56306
3462.83	-397.887	585.148	1112.04		379	0.651	0.704	0.561								0.02232	0.01024							0.02232	0.00939		3381.71	19.9961	20	20.0074	20.002		30	8.375	9.358	20.796	28.203								0.32032	1.60769
3462.93	314.15	195.099	1840.64		380	0.642	0.69	0.547								0.0224	0.01027							0.0224	0.00942		3381.73	20.0031	20.0378	20.012	19.9964		31	8.377	9.378	21.004	28.346								0.33033	1.652
3463.03	-176.915	-154.769	2300.03		381	0.636	0.676	0.535								0.02248	0.01031							0.02248	0.00944		3381.75	20.0799	20	19.9918	20.0276		32	8.383	9.402	21.173	28.545								0.34034	1.696
3463.13	330.823	-41.6448	1432.35		382	0.627	0.663	0.521								0.02256	0.01034							0.02256	0.00947		3381.77	20.0823	20.018	19.9317	19.9813		33	8.388	9.421	21.375	28.698								0.35035	1.73969
3463.23	-68.2426	453.027	1474.61		383	0.623	0.649	0.507								0.02264	0.01037							0.02264	0.0095		3381.78	19.9717	20.0038	20.0067	20.0005		34	8.383	9.427	21.54	28.846								0.36036	1.78306
3463.32	-1392.02	1349.32	-135.869		384	0.618	0.636	0.494								0.02272	0.0104							0.02272	0.00952		3381.8	19.9469	19.9755	20.0444	19.9729		35	8.385	9.446	21.72	29.019								0.37037	1.82613
3463.42	-1348.48	-82.6458	-312.834		385	0.613	0.622	0.482								0.0228	0.01043							0.0228	0.00955		3381.82	19.9568	19.9083	20.0296	19.9471		36	8.404	9.465	21.915	29.109								0.38038	1.8689
3463.52	-848.759	2074.27	-1130.48		386	0.608	0.612	0.472								0.02288	0.01046							0.02288	0.00957		3381.83	20.0039	19.9014	19.9836	19.9683		37	8.393	9.489	22.048	29.385								0.39039	1.91137
3463.62	-206.453	132.449	548.54		387	0.605	0.602	0.461								0.02296	0.01049							0.02296	0.0096		3381.85	20.011	19.9489	19.9226	19.9943		38	8.397	9.503	22.236	29.533								0.4004	1.95354
3463.71	538.93	-2025.81	442.818		388	0.602	0.593	0.451								0.02304	0.01052							0.02304	0.00962		3381.87	20.0339	20.0365	19.9039	19.9499		39	8.398	9.503	22.406	29.66								0.41041	1.99542
3463.81	-193.512	-580.695	-1172.01		389	0.598	0.583	0.442								0.02312	0.01055							0.02312	0.00965		3381.88	19.9927	20.0124	19.9469	19.9271		40	8.405	9.523	22.502	29.792								0.42042	2.03701
3463.91	548.766	427.092	-369.989		390	0.598	0.574	0.432								0.0232	0.01058							0.0232	0.00967		3381.9	19.9601	19.9877	20.0697	19.9697		41	8.408	9.53	22.656	29.866								0.43043	2.07831
3464.01	-854.076	-1190.13	1643.12		391	0.598	0.565	0.424								0.02328	0.01061							0.02328	0.0097		3381.92	19.9149	20	19.9942	19.944		42	8.41	9.554	22.792	29.954								0.44044	2.11933
3464.11	-620.457	1457.58	1170.18		392	0.597	0.559	0.417								0.02336	0.01064							0.02336	0.00972		3381.93	19.9877	20.0904	19.8819	19.9494		43	8.401	9.563	22.964	30.008								0.45045	2.16006
3464.2	575.537	462.865	1497.56		393	0.599	0.554	0.411								0.02344	0.01067							0.02344	0.00975		3381.95	20.0468	20.0767	19.8464	19.9868		44	8.408	9.574	23.082	30.175								0.46046	2.20052
3464.3	121.5	950.8	1674.91		394	0.602	0.55	0.405								0.02352	0.0107							0.02352	0.00978		3381.97	20.0619	20.0116	19.8532	19.9924		45	8.411	9.579	23.201	30.216								0.47047	2.2407
3464.4	1203.94	-550.362	-2548.32		395	0.606	0.547	0.399								0.0236	0.01073							0.0236	0.0098		3381.98	19.9759	20	19.8921	20.0191		46	8.415	9.581	23.305	30.306								0.48048	2.28061
3464.5	1264.14	461.946	-2101.65		396	0.612	0.545	0.395								0.02368	0.01076							0.02368	0.00983		3382	19.9675	20.0203	19.9431	20.0128		47	8.416	9.593	23.424	30.401								0.49049	2.32025
3464.59	623.105	316.282	-1792.24		397	0.617	0.542	0.392								0.02376	0.01079							0.02376	0.00985		3382.02	20.0037	20.008	19.9752	20.0131		48	8.416	9.618	23.457	30.413								0.5005	2.35963
3464.69	416.662	1430.15	194.433		398	0.622	0.539	0.388								0.02384	0.01081							0.02384	0.00988		3382.03	20.0197	19.9605	19.9717	20.0047		49	8.431	9.617	23.642	30.562								0.51051	2.39873
3464.79	-657.077	753.488	1772.46		399	0.629	0.539	0.385								0.02392	0.01084							0.02392	0.0099		3382.05	19.9902	20	19.962	19.9892		50	8.43	9.623	23.729	30.647								0.52052	2.43758
3464.89	-1172.16	124.803	578.17		400	0.638	0.54	0.385								0.024	0.01087							0.024	0.00993		3382.07	19.9483	20.0437	19.9709	19.9304		51	8.424	9.643	23.807	30.69								0.53053	2.47617
3464.99	-1227.97	1301.16	-1645.24		401	0.649	0.542	0.384								0.02408	0.0109							0.02408	0.00995		3382.08	20.0046	20.0993	19.9974	19.9311		52	8.432	9.635	23.89	30.847								0.54054	2.5145
3465.08	-381.912	1791.41	-1030.35		402	0.658	0.543	0.383								0.02416	0.01093							0.02416	0.00998		3382.1	20.0905	20.1512	19.9463	19.8988		53	8.427	9.658	24.01	30.861								0.55055	2.55257
3465.18	465.37	3111.65	807.317		403	0.668	0.546	0.382								0.02424	0.01096							0.02424	0.01		3382.12	20.0971	20.1289	19.9382	19.8988		54	8.432	9.66	24.098	30.998								0.56056	2.5904
3465.28	405.211	722.513	-1421.13		404	0.679	0.549	0.382								0.02432	0.01099							0.02432	0.01002		3382.13	20.0378	20.1091	20.0404	20.0049		55	8.429	9.662	24.173	31.096								0.57057	2.62797
3465.38	400.6	-1471.41	-43.5367		405	0.69	0.552	0.385								0.0244	0.01102							0.0244	0.01005		3382.15	19.9754	20.0623	20.115	20.095		56	8.432	9.656	24.299	31.119								0.58058	2.6653
3465.47	-801.579	-1029.18	2130.47		406	0.703	0.557	0.387								0.02448	0.01105							0.02448	0.01007		3382.17	19.9873	20	20.1501	20.106		57	8.429	9.687	24.362	31.212								0.59059	2.70239
3465.57	-1042.63	-1802.96	2068.96		407	0.718	0.564	0.39								0.02456	0.01108							0.02456	0.0101		3382.18	19.9985	20	20.1211	20.1318		58	8.428	9.69	24.478	31.302								0.6006	2.73923
3465.67	-1133.05	-1634.05	332.105		408	0.732	0.572	0.393								0.02464	0.01111							0.02464	0.01012		3382.2	20.0241	19.9645	20.0472	20.0694		59	8.426	9.686	24.528	31.313								0.61061	2.77583
3465.77	-453.69	-182.196	940.101		409	0.747	0.578	0.395								0.02472	0.01114							0.02472	0.01015		3382.22	19.9634	19.8737	20.0574	20.0854		60	8.436	9.699	24.617	31.372								0.62062	2.8122
3465.86	-360.137	-933.629	1138.53		410	0.762	0.584	0.399								0.0248	0.01117							0.0248	0.01017		3382.23	19.9392	19.8653	20.0801	20.009		61	8.438	9.703	24.668	31.376								0.63063	2.84833
3465.96	1601.38	-615.179	1125.46		411	0.778	0.592	0.403								0.02488	0.0112							0.02488	0.0102		3382.25	19.9523	19.8995	20.0786	19.9439		62	8.433	9.704	24.775	31.493								0.64064	2.88423
3466.06	891.243	-730.674	1005.09		412	0.795	0.602	0.408								0.02496	0.01123							0.02496	0.01022		3382.27	20.0779	19.9161	20.0919	20.0245		63	8.434	9.706	24.828	31.523								0.65065	2.9199
3466.16	-27.5252	875.225	439.048		413	0.811	0.609	0.414								0.02505	0.01126							0.02505	0.01025		3382.28	20.0533	19.9921	19.9956	20.0864		64	8.443	9.722	24.919	31.579								0.66066	2.95534
3466.26	827.22	595.777	-323.005		414	0.829	0.619	0.419								0.02513	0.01128							0.02513	0.01027		3382.3	19.9204	20	20.0133	19.9976		65	8.436	9.728	24.995	31.646								0.67067	2.99056
3466.35	-343.385	364.313	-196.835		415	0.848	0.628	0.424								0.02521	0.01131							0.02521	0.01029		3382.32	19.9449	19.9031	20.0269	19.9677		66	8.434	9.734	25.021	31.716								0.68068	3.02555
3466.45	705.821	535.584	-2335.05		416	0.868	0.637	0.431								0.02529	0.01134							0.02529	0.01032		3382.33	19.9786	19.9684	20.0592	19.9896		67	8.444	9.729	25.127	31.716								0.69069	3.06031
3466.55	1530.95	-158.853	-1358.81		417	0.885	0.648	0.437								0.02537	0.01137							0.02537	0.01034		3382.35	19.9944	20	20.0459	20.0032		68	8.439	9.731	25.199	31.773								0.7007	3.09486
3466.65	658.49	1641.18	-603.316		418	0.905	0.658	0.442								0.02545	0.0114							0.02545	0.01037		3382.37	19.9389	19.9841	20.0425	20.0475		69	8.427	9.736	25.348	31.85								0.71071	3.1292
3466.74	-246.073	1710.91	-374.959		419	0.922	0.669	0.448								0.02553	0.01143							0.02553	0.01039		3382.38	19.8801	20.0083	20.0917	20.014		70	8.44	9.736	25.388	31.91								0.72072	3.16331
3466.84	1150.03	863.598	769.489		420	0.94	0.679	0.456								0.02561	0.01146							0.02561	0.01042		3382.4	20.0049	20	20.0204	19.9595		71	8.442	9.741	25.462	31.875								0.73073	3.19722
3466.94	315.2	2771.81	1069.06		421	0.958	0.69	0.462								0.02569	0.01149							0.02569	0.01044		3382.42	20.0247	20.0491	19.9691	20.0088		72	8.441	9.726	25.526	31.907								0.74074	3.23091
3467.04	-427.654	1964.64	576.347		422	0.977	0.7	0.468								0.02577	0.01152							0.02577	0.01046		3382.43	20.1261	19.9748	19.9376	20.0646		73	8.444	9.757	25.591	32.028								0.75075	3.26439
3467.14	-300.116	966.707	156.882		423	0.995	0.712	0.476								0.02585	0.01155							0.02585	0.01049		3382.45	20.09	20	19.9351	20.0975		74	8.445	9.749	25.618	32.027								0.76076	3.29767
3467.23	835.477	648.181	266.63		424	1.015	0.723	0.482								0.02593	0.01157							0.02593	0.01051		3382.47	20.0499	19.9555	19.9088	20.1101		75	8.442	9.757	25.67	32.082								0.77077	3.33073
3467.33	967.971	-137.765	-987.432		425	1.034	0.733	0.49								0.02601	0.0116							0.02601	0.01054		3382.48	20.0376	20	19.9142	20.0975		76	8.431	9.749	25.748	32.14								0.78078	3.3636
3467.43	293.052	-51.2906	-88.5244		426	1.052	0.744	0.497								0.02609	0.01163							0.02609	0.01056		3382.5	20.0057	19.8922	20.0356	20.0844		77	8.439	9.759	25.808	32.191								0.79079	3.39626
3467.53	-453.455	-83.0439	706.174		427	1.072	0.755	0.504								0.02617	0.01166							0.02617	0.01058		3382.52	20.0014	20	20.0083	20.1283		78	8.447	9.759	25.855	32.265								0.8008	3.42873
3467.62	-22.7536	-631.294	414.568		428	1.09	0.767	0.513								0.02625	0.01169							0.02625	0.01061		3382.53	19.9408	19.955	19.9558	20.1451		79	8.446	9.759	25.899	32.239								0.81081	3.46099
3467.72	-237.113	669.03	-1934.09		429	1.11	0.778	0.519								0.02633	0.01172							0.02633	0.01063		3382.55	19.9785	19.887	19.9246	20.1833		80	8.448	9.757	25.989	32.286								0.82082	3.49306
3467.82	-63.1774	-440.323	1910.04		430	1.127	0.788	0.526								0.02641	0.01175							0.02641	0.01066		3382.57	19.9617	19.8974	19.9481	20.1556		81	8.452	9.769	26.01	32.405								0.83083	3.52494
3467.92	-2.19922	-1853.11	1068.58		431	1.146	0.8	0.534								0.02649	0.01177							0.02649	0.01068		3382.58	20.0117	19.9343	20	20.0823		82	8.451	9.77	26.075	32.452								0.84084	3.55662
3468.02	322.986	-511.472	1621.87		432	1.164	0.81	0.541								0.02657	0.0118							0.02657	0.0107		3382.6	20.0197	20	19.9478	20.1311		83	8.451	9.766	26.099	32.533								0.85085	3.58811
3468.11	580.266	636.047	541.098		433	1.182	0.822	0.549								0.02665	0.01183							0.02665	0.01073		3382.62	20.0588	20.0236	19.932	20.1416		84	8.443	9.771	26.205	32.491								0.86086	3.61941
3468.21	164.684	15.3312	180.412		434	1.199	0.833	0.555								0.02673	0.01186							0.02673	0.01075		3382.63	20.0794	20.0351	19.9156	20.157		85	8.451	9.761	26.261	32.559								0.87087	3.65053
3468.31	-158.311	563.752	-143.118		435	1.217	0.844	0.563								0.02681	0.01189							0.02681	0.01077		3382.65	20.1573	20.0241	20.0002	20.2528		86	8.456	9.772	26.324	32.568								0.88088	3.68145
3468.41	410.682	2675.12	-38.5097		436	1.233	0.854	0.57								0.02689	0.01192							0.02689	0.0108		3382.67	20.1891	20.0202	19.9735	20.2596		87	8.453	9.772	26.334	32.67								0.89089	3.7122
3468.5	471.632	1071.52	418.922		437	1.249	0.863	0.575								0.02697	0.01194							0.02697	0.01082		3382.68	20.1724	20.0112	20.0129	20.3387		88	8.457	9.777	26.404	32.694								0.9009	3.74276
3468.6	-35.3355	833.424	1247.74		438	1.266	0.875	0.581								0.02705	0.01197							0.02705	0.01084		3382.7	20.2198	19.9918	20.0354	20.3342		89	8.454	9.78	26.448	32.586								0.91091	3.77314
3468.7	-166.364	-1710.62	-76.4241		439	1.281	0.884	0.588								0.02713	0.012							0.02713	0.01087		3382.72	20.2536	20	20.0599	20.3609		90	8.451	9.783	26.482	32.661								0.92092	3.80334
3468.8	-365.287	-1484.61	1918.11		440	1.296	0.894	0.593								0.02721	0.01203							0.02721	0.01089		3382.74	20.2175	19.953	20.0152	20.3505		91	8.442	9.786	26.5	32.692								0.93093	3.83336
3468.9	-40.7244	-1078.97	122.478		441	1.312	0.903	0.599								0.02729	0.01206							0.02729	0.01091		3382.75	20.3127	19.9356	20.0382	20.3502		92	8.446	9.782	26.576	32.754								0.94094	3.86321
3468.99	373.365	-385.479	-1873.3		442	1.326	0.912	0.604								0.02737	0.01209							0.02737	0.01094		3382.77	20.3313	19.985	20.0222	20.3614		93	8.45	9.788	26.581	32.75								0.95095	3.89288
3469.09	96.1003	432.989	-536.98		443	1.339	0.921	0.611								0.02745	0.01211							0.02745	0.01096		3382.79	20.4085	20.0172	19.9961	20.4257		94	8.45	9.781	26.649	32.825								0.96096	3.92238
3469.19	289.856	-1800.8	394.94		444	1.351	0.928	0.617								0.02753	0.01214							0.02753	0.01098		3382.8	20.4913	20	20.0018	20.4425		95	8.45	9.781	26.725	32.814								0.97097	3.95171
3469.29	-421.948	-308.449	-1100.54		445	1.362	0.935	0.62								0.02761	0.01217							0.02761	0.01101		3382.82	20.5287	19.9706	20.0307	20.484		96	8.46	9.784	26.739	32.812								0.98098	3.98087
3469.38	-30.0054	772.262	1347.85		446	1.376	0.942	0.625								0.02769	0.0122							0.02769	0.01103		3382.84	20.5709	20.0248	20.0741	20.5274		97	8.45	9.793	26.756	32.813								0.99099	4.00985
3469.48	-138.067	207.475	428.02		447	1.389	0.95	0.63								0.02777	0.01223							0.02777	0.01105		3382.85	20.636	20.1542	20.0574	20.5987		98	8.449	9.784	26.812	32.9								1	4.0358
3469.58	103.885	1395.3	879.222		448	1.398	0.956	0.635								0.02785	0.01225							0.02785	0.01108		3382.87	20.688	20.2205	20.0706	20.6403		99	8.454	9.791	26.842	32.909								1.001	4.03868
3469.68	-38.1261	2613.25	-508.93		449	1.405	0.961	0.638								0.02793	0.01228							0.02793	0.0111		3382.89	20.736	20.2111	20.1435	20.7349		100	8.458	9.785	26.86	32.973								1.01101	4.06733
3469.78	190.855	-255.26	427.17		450	1.417	0.968	0.642								0.02801	0.01231							0.02801	0.01112		3382.9	20.8261	20.2312	20.2151	20.763		101	8.45	9.8	26.918	32.985								1.02102	4.09582
3469.87	89.5736	284.383	292.472		451	1.427	0.975	0.646								0.02809	0.01234							0.02809	0.01115		3382.92	20.9358	20.356	20.3328	20.7823		102	8.442	9.795	26.997	33.041								1.03103	4.12415
3469.97	892.012	-1488.62	1322.48		452	1.438	0.981	0.65								0.02817	0.01236							0.02817	0.01117		3382.94	21.081	20.4659	20.3502	20.9068		103	8.457	9.779	26.99	33.017								1.04104	4.15232
3470.07	1309.87	-605.387	696.764		453	1.447	0.987	0.653								0.02825	0.01239							0.02825	0.01119		3382.95	21.1712	20.4505	20.4858	20.9976		104	8.447	9.779	27.063	33.038								1.05105	4.18032
3470.17	1156.11	-523.151	115.408		454	1.456	0.991	0.656								0.02833	0.01242							0.02833	0.01121		3382.97	21.3324	20.5573	20.6094	21.1341		105	8.449	9.785	27.099	33.075								1.06106	4.20817
3470.26	-309.401	-539.077	1203.21		455	1.46	0.994	0.659								0.02841	0.01245							0.02841	0.01124		3382.99	21.49	20.7868	20.7282	21.2139		106	8.457	9.799	27.118	33.073								1.07107	4.23586
3470.36	-23.6223	440.131	1656.55		456	1.466	0.997	0.662								0.02849	0.01248							0.02849	0.01126		3383	21.6157	20.9088	20.8862	21.2679		107	8.449	9.791	27.196	33.068								1.08108	4.2634
3470.46	183.779	133.08	2877.4		457	1.472	1	0.663								0.02857	0.0125							0.02857	0.01128		3383.02	21.7684	20.9776	20.9222	21.3139		108	8.453	9.78	27.231	33.071								1.09109	4.29078
3470.56	142.432	-2267.92	668.121		458	1.478	1.003	0.664								0.02865	0.01253							0.02865	0.0113		3383.04	21.8652	21.0727	20.9854	21.4327		109	8.445	9.791	27.21	33.112								1.1011	4.318
3470.66	-262.48	138.236	-1360.64		459	1.478	1.004	0.664								0.02873	0.01256							0.02873	0.01133		3383.05	22.039	21.2906	21.1379	21.4826		110	8.456	9.793	27.291	33.103								1.11111	4.34507
3470.75	-271.678	129.152	-951.705		460	1.476	1.003	0.665								0.02881	0.01259							0.02881	0.01135		3383.07	22.2111	21.4982	21.2799	21.5451		111	8.446	9.792	27.348	33.106								1.12112	4.372
3470.85	546.326	400.113	-1667.23		461	1.481	1.004	0.665								0.02889	0.01261							0.02889	0.01137		3383.09	22.329	21.5495	21.3974	21.6472		112	8.459	9.789	27.342	33.1								1.13113	4.39877
3470.95	848.901	659.942	-1511.04		462	1.48	1.003	0.666								0.02897	0.01264							0.02897	0.0114		3383.1	22.5369	21.6403	21.5139	21.7652		113	8.453	9.785	27.386	33.17								1.14114	4.42539
3471.05	1249.02	-159	-168.48		463	1.482	1.004	0.666								0.02905	0.01267							0.02905	0.01142		3383.12	22.7477	21.8288	21.7014	21.9193		114	8.453	9.785	27.396	33.235								1.15115	4.45187
3471.14	-81.7622	-566.278	-863.344		464	1.478	1.003	0.666								0.02913	0.0127							0.02913	0.01144		3383.14	22.9284	22.0352	21.9444	22.0235		115	8.453	9.779	27.401	33.248								1.16116	4.4782
3471.24	-246.467	955.316	-568.868		465	1.478	1.004	0.665								0.02921	0.01272							0.02921	0.01146		3383.15	23.0416	22.3112	22.1655	22.1604		116	8.46	9.785	27.458	33.227								1.17117	4.50439
3471.34	805.522	-258.546	-675.668		466	1.477	1.002	0.664								0.02929	0.01275							0.02929	0.01149		3383.17	23.3028	22.5372	22.2361	22.3219		117	8.452	9.779	27.486	33.171								1.18118	4.53043
3471.44	561.795	672.885	809.337		467	1.477	1	0.662								0.02937	0.01278							0.02937	0.01151		3383.19	23.6424	22.7285	22.3928	22.4993		118	8.452	9.782	27.527	33.237								1.19119	4.55633
3471.53	-369.605	2726.61	550.927		468	1.468	0.996	0.66								0.02945	0.01281							0.02945	0.01153		3383.2	23.9221	22.9486	22.6336	22.6627		119	8.449	9.788	27.538	33.354								1.2012	4.58209
3471.63	-867.043	187.403	336.887		469	1.463	0.992	0.658								0.02953	0.01283							0.02953	0.01155		3383.22	24.2834	23.3489	22.8805	22.776		120	8.457	9.785	27.595	33.338								1.21121	4.60771
3471.73	-228.027	606.781	495.265		470	1.46	0.99	0.656								0.02961	0.01286							0.02961	0.01157		3383.24	24.7012	23.763	23.1377	22.9033														1.22122	4.63319
3471.83	-220.494	1119.89	-146.895		471	1.458	0.986	0.653								0.02969	0.01289							0.02969	0.0116		3383.25	25.1546	24.1783	23.3223	22.9718														1.23123	4.65853
3471.93	-346.895	-207.718	1517.63		472	1.45	0.98	0.649								0.02977	0.01291							0.02977	0.01162		3383.27	25.6523	24.5328	23.6	23.1413														1.24124	4.68374
3472.02	548.359	1834.94	1582.11		473	1.437	0.976	0.646								0.02985	0.01294							0.02985	0.01164		3383.29	26.0815	24.8655	23.9483	23.3231														1.25125	4.70881
3472.12	-435.417	347.881	798.586		474	1.43	0.971	0.642								0.02993	0.01297							0.02993	0.01166		3383.3	26.6795	25.2664	24.2665	23.5576														1.26126	4.73375
3472.22	-932.731	-1322.09	2563.14		475	1.422	0.965	0.639								0.03001	0.013							0.03001	0.01169		3383.32	27.241	25.7177	24.608	23.7455														1.27127	4.75855
3472.32	-970.128	-2028.15	1816.74		476	1.411	0.955	0.634								0.03009	0.01302							0.03009	0.01171		3383.34	27.9115	26.1454	24.9008	23.8482														1.28128	4.78322
3472.41	-333.409	-1099.82	893.932		477	1.398	0.947	0.628								0.03017	0.01305							0.03017	0.01173		3383.35	28.7052	26.5341	25.1929	23.9589														1.29129	4.80775
3472.51	-38.0373	-133.526	599.386		478	1.39	0.942	0.623								0.03025	0.01308							0.03025	0.01175		3383.37	29.6496	27.0484	25.5467	24.0471														1.3013	4.83216
3472.61	-218.589	1075.99	-127.394		479	1.378	0.932	0.618								0.03033	0.0131							0.03033	0.01177		3383.39	30.5914	27.6204	25.9372	24.2226														1.31131	4.85644
3472.71	-423.825	844.153	-365.634		480	1.364	0.922	0.612								0.03041	0.01313							0.03041	0.0118		3383.4	31.4948	28.1554	26.2771	24.3762														1.32132	4.88059
3472.81	-624.12	-247.803	1141.37		481	1.35	0.915	0.606								0.03049	0.01316							0.03049	0.01182		3383.42	32.5316	28.6688	26.4862	24.4776														1.33133	4.90462
3472.9	239.81	-298.903	1023.3		482	1.333	0.905	0.6								0.03057	0.01318							0.03057	0.01184		3383.44	33.5607	29.0943	26.6872	24.607														1.34134	4.92851
3473	700.027	612.76	-356.953		483	1.319	0.893	0.591								0.03065	0.01321							0.03065	0.01186		3383.45	34.5158	29.5466	26.9132	24.6529														1.35135	4.95228
3473.1	1835.57	167.857	-1056.09		484	1.306	0.883	0.586								0.03073	0.01324							0.03073	0.01188		3383.47	35.5079	29.8825	27.0522	24.6747														1.36136	4.97593
3473.2	637.115	-232.411	-995.349		485	1.294	0.875	0.581								0.03081	0.01326							0.03081	0.01191		3383.49	36.3917	30.1827	27.0692	24.7417														1.37137	4.99946
3473.29	-453.299	-642.699	-234.309		486	1.277	0.864	0.575								0.03089	0.01329							0.03089	0.01193		3383.5	37.1086	30.5579	27.0291	24.7084														1.38138	5.02286
3473.39	303.885	-497.388	-752.426		487	1.259	0.852	0.567								0.03097	0.01332							0.03097	0.01195		3383.52	37.7003	30.7646	26.8958	24.7024														1.39139	5.04614
3473.49	1272.21	-12.8952	-2253.83		488	1.248	0.844	0.562								0.03105	0.01334							0.03105	0.01197		3383.54	38.0958	30.778	26.7963	24.714														1.4014	5.0693
3473.59	534.36	541.929	-1308.48		489	1.231	0.833	0.555								0.03113	0.01337							0.03113	0.01199		3383.55	38.2401	30.6818	26.5672	24.6591														1.41141	5.09234
3473.69	-160.245	444.179	-884.526		490	1.213	0.822	0.548								0.03121	0.0134							0.03121	0.01201		3383.57	37.9991	30.3673	26.2059	24.4295														1.42142	5.11526
3473.78	-969.012	670.007	-739.31		491	1.193	0.809	0.54								0.03129	0.01342							0.03129	0.01204		3383.59	37.471	29.8792	25.8773	24.1748														1.43143	5.13807
3473.88	298.852	836.758	190.329		492	1.175	0.799	0.534								0.03137	0.01345							0.03137	0.01206		3383.6	36.5661	29.2791	25.3478	23.9298														1.44144	5.16076
3473.98	266.097	-187.906	387.849		493	1.151	0.782	0.524								0.03145	0.01348							0.03145	0.01208		3383.62	35.5458	28.6721	24.778	23.5998														1.45145	5.18333
3474.08	-353.683	-800.878	-74.3952		494	1.135	0.772	0.517								0.03153	0.0135							0.03153	0.0121		3383.64	34.462	27.9969	24.0953	23.3063														1.46146	5.20579
3474.17	521.038	-1118.19	1046.98		495	1.116	0.759	0.509								0.03161	0.01353							0.03161	0.01212		3383.65	33.0742	27.1604	23.6232	22.8797														1.47147	5.22813
3474.27	764.892	573.716	312.371		496	1.096	0.746	0.5								0.03169	0.01356							0.03169	0.01214		3383.67	31.4932	26.1255	23.1257	22.5312														1.48148	5.25036
3474.37	1176.04	87.9821	463.222		497	1.076	0.734	0.492								0.03177	0.01358							0.03177	0.01216		3383.69	29.8841	24.9261	22.497	22.2517														1.49149	5.27248
3474.47	313.098	-268.332	900.369		498	1.058	0.722	0.484								0.03185	0.01361							0.03185	0.01219		3383.7	28.1485	23.6448	21.8852	21.9654														1.5015	5.29448
3474.56	-341.811	785.484	1571.67		499	1.039	0.709	0.476								0.03193	0.01364							0.03193	0.01221		3383.72	26.5148	22.3836	21.0218	21.568														1.51151	5.31638
3474.66	-221.379	2734.03	1976.93		500	1.019	0.696	0.467								0.03201	0.01366							0.03201	0.01223		3383.74	24.7787	21.177	20.1631	21.2096														1.52152	5.33816
3474.76	1369.48	1942.68	2050.2		501	0.998	0.682	0.458								0.03209	0.01369							0.03209	0.01225		3383.76	22.7675	20.0306	19.3405	20.996														1.53153	5.35984
3474.86	1788.11	-1060.86	561.232		502	0.977	0.669	0.45								0.03217	0.01371							0.03217	0.01227		3383.77	20.7825	18.7631	18.6235	20.621														1.54154	5.38141
3474.96	14.7427	-546.866	1359.38		503	0.954	0.653	0.442								0.03225	0.01374							0.03225	0.01229		3383.79	18.9615	17.6578	17.8764	20.1917														1.55155	5.40287
3475.05	-458.549	1353.88	1144.47		504	0.934	0.64	0.432								0.03233	0.01377							0.03233	0.01231		3383.81	17.2786	16.492	17.0241	19.6788														1.56156	5.42422
3475.15	71.3178	2151.35	2098.2		505	0.914	0.627	0.425								0.03241	0.01379							0.03241	0.01233		3383.82	15.5427	15.3514	16.235	19.0567														1.57157	5.44547
3475.25	-547.559	-629.942	1359.92		506	0.896	0.613	0.416								0.03249	0.01382							0.03249	0.01235		3383.84	13.7612	14.2675	15.4409	18.6567														1.58158	5.46662
3475.35	-405.874	401.955	-2102.69		507	0.874	0.598	0.407								0.03257	0.01384							0.03257	0.01238		3383.86	12.1422	13.2652	14.7384	18.3455														1.59159	5.48765
3475.44	965.52	-229.442	1549.21		508	0.844	0.577	0.394								0.03265	0.01387							0.03265	0.0124		3383.87	10.5454	12.301	14.1671	18.0555														1.6016	5.50859
3475.54	-234.095	1923.76	308.936		509	0.822	0.564	0.384								0.03273	0.0139							0.03273	0.01242		3383.89	8.94948	11.3626	13.701	17.7642														1.61161	5.52942
3475.64	191.675	-102.024	-471.509		510	0.8	0.55	0.375								0.03281	0.01392							0.03281	0.01244		3383.91	7.48623	10.6241	13.3005	17.4393														1.62162	5.55016
3475.74	-326.992	-51.6351	160.351		511	0.781	0.537	0.368								0.03289	0.01395							0.03289	0.01246		3383.92	6.13391	9.97759	12.8907	17.0726														1.63163	5.57079
3475.84	-709.212	-528.89	86.6821		512	0.761	0.523	0.36								0.03297	0.01397							0.03297	0.01248		3383.94	5.06565	9.54056	12.4857	16.7472														1.64164	5.59131
3475.93	-435.84	431.892	119.484		513	0.742	0.51	0.351								0.03305	0.014							0.03305	0.0125		3383.96	4.27348	9.22017	12.2317	16.3732														1.65165	5.61174
3476.03	-42.6915	-208.183	861.111		514	0.722	0.497	0.342								0.03313	0.01403							0.03313	0.01252		3383.97	3.61812	8.9823	12.0327	16.0004														1.66166	5.63208
3476.13	-44.5922	-637.379	1124.95		515	0.702	0.484	0.334								0.03321	0.01405							0.03321	0.01254		3383.99	3.31942	8.78596	11.9078	15.6633														1.67167	5.65231
3476.23	759.728	1030.79	1660.23		516	0.683	0.471	0.326								0.03329	0.01408							0.03329	0.01256		3384.01	3.26169	8.71097	11.8203	15.4327														1.68168	5.67244
3476.32	78.8608	-446.978	625.851		517	0.663	0.458	0.317								0.03337	0.0141							0.03337	0.01258		3384.02	3.42037	8.74342	11.7841	15.2272														1.69169	5.69248
3476.42	-472.329	466.045	2565.04		518	0.644	0.445	0.309								0.03345	0.01413							0.03345	0.01261		3384.04	3.79923	8.87785	11.8098	15.0674														1.7017	5.71242
3476.52	225.332	1073.47	3411.39		519	0.627	0.434	0.302								0.03353	0.01415							0.03353	0.01263		3384.06	4.27277	9.09187	11.8906	14.9545														1.71171	5.73227
3476.62	688.481	623.393	528.805		520	0.601	0.417	0.291								0.03361	0.01418							0.03361	0.01265		3384.07	4.93409	9.399	11.9266	14.9002														1.72172	5.75202
3476.72	568.351	523.71	-353.926		521	0.584	0.405	0.284								0.03369	0.01421							0.03369	0.01267		3384.09	5.72078	9.76317	12.0885	14.8896														1.73173	5.77168
3476.81	-267.776	-1127.67	-1587.69		522	0.565	0.393	0.276								0.03377	0.01423							0.03377	0.01269		3384.11	6.57821	10.1207	12.3096	14.9076														1.74174	5.79124
3476.91	73.358	-855.659	-2200.84		523	0.548	0.381	0.269								0.03385	0.01426							0.03385	0.01271		3384.12	7.50919	10.4769	12.5471	14.9597														1.75175	5.81071
3477.01	-184.22	265.421	-102.171		524	0.531	0.369	0.262								0.03393	0.01428							0.03393	0.01273		3384.14	8.47198	10.9416	12.7427	14.9571														1.76176	5.83009
3477.11	238.528	-154.054	618.462		525	0.515	0.358	0.255								0.03401	0.01431							0.03401	0.01275		3384.16	9.25125	11.4661	12.9809	14.999														1.77177	5.84938
3477.2	126.134	2824.67	239.873		526	0.498	0.348	0.248								0.03409	0.01433							0.03409	0.01277		3384.17	10.0616	11.9691	13.3121	15.0742														1.78178	5.86858
3477.3	-810.305	216.535	-1143.24		527	0.481	0.336	0.24								0.03417	0.01436							0.03417	0.01279		3384.19	10.7694	12.4381	13.6264	15.1897														1.79179	5.88768
3477.4	-377.529	534.684	-1069.31		528	0.466	0.326	0.234								0.03425	0.01438							0.03425	0.01281		3384.21	11.4968	12.9489	13.8519	15.3012														1.8018	5.9067
3477.5	0.96781	726.831	108.33		529	0.454	0.317	0.228								0.03433	0.01441							0.03433	0.01283		3384.22	12.2509	13.4545	14.1549	15.3723														1.81181	5.92563
3477.6	321.482	1860.61	1385.04		530	0.442	0.309	0.223								0.03441	0.01444							0.03441	0.01285		3384.24	12.874	13.9518	14.5161	15.4883														1.82182	5.94447
3477.69	1323.54	-71.2204	-381.841		531	0.422	0.296	0.215								0.03449	0.01446							0.03449	0.01287		3384.26	13.4939	14.3855	14.7288	15.6409														1.83183	5.96322
3477.79	940.439	317.48	-1302.53		532	0.407	0.288	0.209								0.03457	0.01449							0.03457	0.01289		3384.27	14.0679	14.8035	14.9579	15.7797														1.84184	5.98189
3477.89	309.865	1507.27	1594.34		533	0.396	0.279	0.204								0.03465	0.01451							0.03465	0.01291		3384.29	14.6226	15.2306	15.2238	15.8799														1.85185	6.00047
3477.99	-842.249	-590.495	2409.74		534	0.385	0.27	0.2								0.03473	0.01454							0.03473	0.01293		3384.31	15.0942	15.5546	15.4697	16.0182														1.86186	6.01896
3478.08	-109.044	586.146	1385.3		535	0.374	0.265	0.196								0.03481	0.01456							0.03481	0.01295		3384.32	15.615	15.7763	15.7472	16.1767														1.87187	6.03737
3478.18	965.626	-9.76388	1991.48		536	0.362	0.258	0.19								0.03489	0.01459							0.03489	0.01297		3384.34	16.0968	16.0145	15.9492	16.4063														1.88188	6.05569
3478.28	613.205	352.774	639.714		537	0.353	0.25	0.186								0.03497	0.01461							0.03497	0.01299		3384.36	16.3911	16.2199	16.2184	16.566														1.89189	6.07393
3478.38	178.792	-1548.09	358.818		538	0.343	0.243	0.183								0.03506	0.01464							0.03506	0.01301		3384.37	16.7131	16.502	16.5293	16.7647														1.9019	6.09208
3478.48	-799.354	-793.667	-219.812		539	0.332	0.237	0.178								0.03514	0.01466							0.03514	0.01303		3384.39	17.0727	16.6916	16.7536	16.9144														1.91191	6.11016
3478.57	-79.8218	107.044	-120.282		540	0.32	0.23	0.173								0.03522	0.01469							0.03522	0.01305		3384.41	17.3608	16.8633	16.8806	17.0446														1.92192	6.12815
3478.67	-255.273	1971.78	725.506		541	0.31	0.224	0.169								0.0353	0.01471							0.0353	0.01307		3384.42	17.5773	17.099	17.0082	17.1683														1.93193	6.14605
3478.77	281.116	2369.63	-348.363		542	0.299	0.214	0.164								0.03538	0.01474							0.03538	0.01309		3384.44	17.8008	17.2523	17.1965	17.2807														1.94194	6.16388
3478.87	-781.827	-202.125	-400.363		543	0.291	0.209	0.161								0.03546	0.01476							0.03546	0.01311		3384.46	17.9612	17.4654	17.2936	17.4635														1.95195	6.18163
3478.96	-594.654	935.616	-726.736		544	0.284	0.204	0.158								0.03554	0.01479							0.03554	0.01313		3384.47	18.1766	17.6221	17.4182	17.5592														1.96196	6.19929
3479.06	-351.838	-1081.44	-503.767		545	0.277	0.2	0.155								0.03562	0.01481							0.03562	0.01315		3384.49	18.4425	17.7212	17.5138	17.7371														1.97197	6.21688
3479.16	-446.595	864.243	-932.964		546	0.269	0.194	0.152								0.0357	0.01484							0.0357	0.01317		3384.51	18.5497	17.9102	17.661	17.9003														1.98198	6.23439
3479.26	544.576	1787.06	536.657		547	0.262	0.189	0.149								0.03578	0.01486							0.03578	0.01319		3384.52	18.6489	18.0295	17.7531	18.0306														1.99199	6.25181
3479.35	564.844	1442.71	1080.65		548	0.255	0.183	0.146								0.03586	0.01489							0.03586	0.01321		3384.54	18.7547	18.1141	17.8566	18.1833														2.002	6.26916
3479.45	179.054	1252.48	-921.784		549	0.25	0.18	0.144								0.03594	0.01491							0.03594	0.01323		3384.56	18.8685	18.2046	17.9835	18.3254														2.01201	6.28644
3479.55	613.792	-163.591	1206.39		550	0.244	0.176	0.141								0.03602	0.01494							0.03602	0.01325		3384.57	18.9944	18.3014	18.072	18.4091														2.02202	6.30363
3479.65	1190.66	-945.788	1428.88		551	0.236	0.171	0.138								0.0361	0.01496							0.0361	0.01327		3384.59	19.1444	18.5066	18.1645	18.4025														2.03203	6.32075
3479.75	1217.68	-874.32	-1837.88		552	0.23	0.166	0.136								0.03618	0.01499							0.03618	0.01329		3384.61	19.2667	18.5219	18.2556	18.412														2.04204	6.3378
3479.84	219.544	-321.782	-249.196		553	0.225	0.162	0.134								0.03626	0.01501							0.03626	0.01331		3384.62	19.3445	18.596	18.3641	18.5285														2.05205	6.35477
3479.94	561.741	-821.003	-392.673		554	0.22	0.159	0.132								0.03634	0.01504							0.03634	0.01333		3384.64	19.4201	18.6569	18.4396	18.6924														2.06206	6.37166
3480.04	306.573	-560.245	1333.06		555	0.215	0.156	0.13								0.03642	0.01506							0.03642	0.01335		3384.66	19.5365	18.7074	18.442	18.7519														2.07207	6.38848
3480.14	413.322	-718.699	1891.75		556	0.211	0.152	0.128								0.0365	0.01509							0.0365	0.01337		3384.67	19.616	18.7681	18.4981	18.829														2.08208	6.40522
3480.23	1428.91	366.988	557.566		557	0.207	0.149	0.127								0.03658	0.01511							0.03658	0.01339		3384.69	19.6486	18.8244	18.6074	18.8856														2.09209	6.42189
3480.33	1052.66	2392.25	1774.75		558	0.202	0.146	0.124								0.03666	0.01513							0.03666	0.01341		3384.71	19.7296	18.8858	18.6518	18.9178														2.1021	6.43849
3480.43	514.235	1564.05	2211.18		559	0.197	0.143	0.123								0.03674	0.01516							0.03674	0.01343		3384.72	19.7832	18.9775	18.7017	18.9286														2.11211	6.45502
3480.53	-114.764	1269.35	1848.77		560	0.193	0.139	0.12								0.03682	0.01518							0.03682	0.01345		3384.74	19.7874	19.0628	18.6848	18.9678														2.12212	6.47147
3480.63	-107.77	2113.93	1351.61		561	0.189	0.136	0.119								0.0369	0.01521							0.0369	0.01347		3384.76	19.7704	19.1137	18.7687	19.0806														2.13213	6.48785
3480.72	-33.3032	97.2489	2277.75		562	0.185	0.134	0.118								0.03698	0.01523							0.03698	0.01349		3384.78	19.8603	19.1429	18.8293	19.1559														2.14214	6.50416
3480.82	964.843	85.5873	3621.54		563	0.183	0.132	0.118								0.03706	0.01526							0.03706	0.01351		3384.79	19.9418	19.1303	18.8565	19.2104														2.15215	6.5204
3480.92	1982.96	2859.89	1195.26		564	0.178	0.128	0.115								0.03714	0.01528							0.03714	0.01353		3384.81	20.0199	19.1795	18.9334	19.2291														2.16216	6.53657
3481.02	-247.524	1986.51	2302.79		565	0.175	0.126	0.113								0.03722	0.01531							0.03722	0.01354		3384.83	20.0893	19.1853	18.9395	19.2964														2.17217	6.55268
3481.11	550.104	-51.1757	2079.56		566	0.173	0.125	0.113								0.0373	0.01533							0.0373	0.01356		3384.84	20.0809	19.1813	18.9692	19.3368														2.18218	6.56871
3481.21	1518.39	1323.04	-336.394		567	0.169	0.122	0.112								0.03738	0.01535							0.03738	0.01358		3384.86	20.0589	19.2188	19.0149	19.3509														2.19219	6.58467
3481.31	1139.41	2528.1	-356.065		568	0.165	0.118	0.109								0.03746	0.01538							0.03746	0.0136		3384.88	20.1217	19.2437	18.9867	19.4189														2.2022	6.60056
3481.41	605.809	990.356	-1211.49		569	0.163	0.117	0.109								0.03754	0.0154							0.03754	0.01362		3384.89	20.0983	19.3055	18.9299	19.4109														2.21221	6.61639
3481.51	-249.699	-134.161	-765.675		570	0.161	0.114	0.109								0.03762	0.01543							0.03762	0.01364		3384.91	20.1929	19.2805	18.9324	19.4031														2.22222	6.63215
3481.6	-662.27	689.63	-220.114		571	0.159	0.113	0.109								0.0377	0.01545							0.0377	0.01366		3384.93	20.1354	19.1823	19.0667	19.4372														2.23223	6.64784
3481.7	-378.19	439.572	971.15		572	0.157	0.111	0.107								0.03778	0.01548							0.03778	0.01368		3384.94	20.0686	19.2706	19.0976	19.5364														2.24224	6.66346
3481.8	438.341	2881.94	261.415		573	0.154	0.109	0.106								0.03786	0.0155							0.03786	0.0137		3384.96	20.088	19.399	19.0209	19.5904														2.25225	6.67902
3481.9	926.195	2854.85	559.237		574	0.152	0.107	0.105								0.03794	0.01552							0.03794	0.01372		3384.98	20.0274	19.3853	19.0306	19.6835														2.26226	6.69451
3481.99	2.0173	232.248	2319.06		575	0.151	0.106	0.105								0.03802	0.01555							0.03802	0.01374		3384.99	19.9333	19.3703	19.212	19.6783														2.27227	6.70994
3482.09	927.629	922.373	1741.59		576	0.147	0.103	0.104								0.0381	0.01557							0.0381	0.01376		3385.01	19.9548	19.3781	19.2445	19.6094														2.28228	6.7253
3482.19	-342.733	1355.33	2228.17		577	0.146	0.101	0.104								0.03818	0.0156							0.03818	0.01377		3385.03	19.9955	19.3841	19.2012	19.6697														2.29229	6.7406
3482.29	-407.109	-147.836	2085.64		578	0.143	0.099	0.103								0.03826	0.01562							0.03826	0.01379		3385.04	20.0301	19.4131	19.1684	19.7316														2.3023	6.75583
3482.39	14.7596	-451.124	3161.59		579	0.142	0.099	0.103								0.03834	0.01564							0.03834	0.01381		3385.06	20.1689	19.4807	19.1523	19.7576														2.31231	6.771
3482.48	573.515	-821.809	2885.97		580	0.14	0.098	0.102								0.03842	0.01567							0.03842	0.01383		3385.08	20.1339	19.4256	19.1316	19.7475														2.32232	6.78611
3482.58	-985.799	528.468	1199.27		581	0.14	0.097	0.102								0.0385	0.01569							0.0385	0.01385		3385.09	19.9622	19.4362	19.0912	19.854														2.33233	6.80115
3482.68	-55.0055	1549.29	2194.63		582	0.139	0.097	0.103								0.03858	0.01572							0.03858	0.01387		3385.11	19.9704	19.4514	19.1902	19.8703														2.34234	6.81613
3482.78	-62.5453	298.448	1123.51		583	0.136	0.093	0.1								0.03866	0.01574							0.03866	0.01389		3385.13	19.9603	19.485	19.2445	19.8903														2.35235	6.83105
3482.87	437.95	1102.29	4001.05		584	0.134	0.092	0.1								0.03874	0.01576							0.03874	0.01391		3385.14	19.9735	19.4957	19.2333	19.8608														2.36236	6.84591
3482.97	921.191	2618.8	3615.03		585	0.133	0.091	0.1								0.03882	0.01579							0.03882	0.01393		3385.16	20.0243	19.5031	19.2427	19.8477														2.37237	6.8607
3483.07	187.178	1572.62	286.902		586	0.132	0.091	0.101								0.0389	0.01581							0.0389	0.01394		3385.18	20.0985	19.52	19.3143	19.8512														2.38238	6.87544
3483.17	-283.777	704.815	-385.398		587	0.131	0.09	0.1								0.03898	0.01584							0.03898	0.01396		3385.19	20.0178	19.5278	19.3873	19.8402														2.39239	6.89011
3483.26	-302.752	1701.09	2000.47		588	0.13	0.088	0.1								0.03906	0.01586							0.03906	0.01398		3385.21	19.9406	19.5433	19.3963	19.7699														2.4024	6.90472
3483.36	658.074	4461.1	1407.2		589	0.129	0.088	0.1								0.03914	0.01588							0.03914	0.014		3385.23	19.9867	19.5654	19.432	19.7601														2.41241	6.91928
3483.46	641.283	1108.75	1519.23		590	0.128	0.086	0.1								0.03922	0.01591							0.03922	0.01402		3385.24	20.0415	19.551	19.383	19.8684														2.42242	6.93377
3483.56	201.87	515.351	1488.48		591	0.127	0.085	0.099								0.0393	0.01593							0.0393	0.01404		3385.26	20.0588	19.582	19.3244	19.9388														2.43243	6.94821
3483.66	1098.58	2818.21	942.599		592	0.126	0.085	0.099								0.03938	0.01595							0.03938	0.01406		3385.28	19.9056	19.6049	19.2722	19.9515														2.44244	6.96258
3483.75	963.521	3049.66	2302.88		593	0.125	0.084	0.099								0.03946	0.01598							0.03946	0.01407		3385.29	19.9072	19.6307	19.28	19.9186														2.45245	6.9769
3483.85	1832.02	2184.85	3455.96		594	0.124	0.082	0.099								0.03954	0.016							0.03954	0.01409		3385.31	19.9899	19.64	19.3537	19.9075														2.46246	6.99116
3483.95	578.167	1002.62	1346.66		595	0.123	0.081	0.099								0.03962	0.01603							0.03962	0.01411		3385.33	20.0677	19.623	19.4032	19.9998														2.47247	7.00536
3484.05	-197.847	591.959	1129.34		596	0.121	0.08	0.098								0.0397	0.01605							0.0397	0.01413		3385.34	19.9765	19.5577	19.4661	19.9655														2.48248	7.0195
3484.14	358.451	-18.6298	832.27		597	0.121	0.078	0.098								0.03978	0.01607							0.03978	0.01415		3385.36	19.9185	19.5827	19.42	19.8875														2.49249	7.03359
3484.24	1046.56	1607.53	2254.36		598	0.119	0.078	0.098								0.03986	0.0161							0.03986	0.01417		3385.38	19.9969	19.6651	19.4615	19.8939														2.5025	7.04762
3484.34	1617.88	-755.486	2852.47		599	0.118	0.077	0.098								0.03994	0.01612							0.03994	0.01419		3385.39	20.0681	19.6996	19.4486	19.9684														2.51251	7.06159
3484.44	1010.22	133.928	1908.65		600	0.118	0.078	0.098								0.04	0.01614							0.04	0.0142		3385.41	20.0587	19.6716	19.5029	20.0082														2.52252	7.07551
3484.54	892.94	2018.08	1707.22													0.04002	0.01614							0.04002	0.0142		3385.43	20.0255	19.7637	19.528	20.0431														2.53253	7.08937
3484.63	357.608	1061.84	703.401													0.0401	0.01617							0.0401	0.01422		3385.44	20.0295	19.733	19.5857	20.038														2.54254	7.10318
3484.73	937.838	1215.91	1501.95													0.04018	0.01619							0.04018	0.01424		3385.46	19.9532	19.6763	19.5741	19.91														2.55255	7.11693
3484.83	1955.5	2284.32	2710.42													0.04026	0.01621							0.04026	0.01426		3385.48	19.9536	19.7229	19.5869	19.9739														2.56256	7.13063
3484.93	1462.7	2421.2	2659.78													0.04034	0.01624							0.04034	0.01428		3385.49	20.0597	19.7399	19.5685	20.0061														2.57257	7.14427
3485.02	1436.41	2339.94	2701.36													0.04042	0.01626							0.04042	0.0143		3385.51	20.0802	19.6908	19.5044	20.0145														2.58258	7.15786
3485.12	1564.07	925.528	1569.69													0.0405	0.01628							0.0405	0.01431		3385.53	20.0665	19.7012	19.4712	20.0123														2.59259	7.17139
3485.22	982.553	1032.33	2490.5													0.04058	0.01631							0.04058	0.01433		3385.54	19.9458	19.846	19.5236	20.0191														2.6026	7.18488
3485.32	993.046	1066.91	4451.88													0.04066	0.01633							0.04066	0.01435		3385.56	19.942	19.9	19.5808	19.9579														2.61261	7.1983
3485.42	544.896	946.46	4077.35													0.04074	0.01635							0.04074	0.01437		3385.58	20.0268	19.8873	19.5929	19.938														2.62262	7.21168
3485.51	1080.17	481.155	3633.16													0.04082	0.01638							0.04082	0.01439		3385.59	20.0209	19.8368	19.6015	20.0107														2.63263	7.225
3485.61	915.601	1346.55	3265.73													0.0409	0.0164							0.0409	0.0144		3385.61	19.9935	19.7982	19.5831	20.0231														2.64264	7.23827
3485.71	2229.83	1836.9	3087.6													0.04098	0.01642							0.04098	0.01442		3385.63	20.0094	19.8475	19.5833	19.9976														2.65265	7.25149
3485.81	2941.56	2862.62	4952.5													0.04106	0.01645							0.04106	0.01444		3385.64	20.028	19.826	19.6148	20.0228														2.66266	7.26466
3485.9	1990.55	3109.7	5835.83													0.04114	0.01647							0.04114	0.01446		3385.66	19.9784	19.7897	19.7274	20.0049														2.67267	7.27777
3486	2327.21	2385.35	4786.24													0.04122	0.01649							0.04122	0.01448		3385.68	19.9594	19.8605	19.6866	19.9853														2.68268	7.29084
3486.1	1601.21	2149.04	4654.92													0.0413	0.01652							0.0413	0.01449		3385.69	19.9698	19.8565	19.6761	20.0726														2.69269	7.30385
3486.2	1754.96	3465.33	5282.42													0.04138	0.01654							0.04138	0.01451		3385.71	20.0244	19.9461	19.7206	20.0355														2.7027	7.31682
3486.3	2178.35	795.589	4535.14													0.04146	0.01656							0.04146	0.01453		3385.73	20.0579	19.887	19.701	19.9267														2.71271	7.32973
3486.39	2337.78	4178.26	7108.66													0.04154	0.01658							0.04154	0.01455		3385.75	19.9798	19.9164	19.6578	19.9964														2.72272	7.3426
3486.49	2383.01	5157.36	7254.11													0.04162	0.01661							0.04162	0.01457		3385.76	19.9608	20.0157	19.7091	19.9581														2.73273	7.35541
3486.59	2191.49	4438.14	8476.02													0.0417	0.01663							0.0417	0.01458		3385.78	19.9614	20.0189	19.7629	20.0088														2.74274	7.36818
3486.69	3837.6	3000.19	7801.85													0.04178	0.01665							0.04178	0.0146		3385.8	19.9158	19.983	19.7334	20.0186														2.75275	7.38089
3486.78	3694.21	3513.07	5863.35													0.04186	0.01668							0.04186	0.01462		3385.81	19.9288	19.9514	19.6795	19.9764														2.76276	7.39356
3486.88	2851.47	4250.71	8801.5													0.04194	0.0167							0.04194	0.01464		3385.83	19.8981	19.9517	19.7515	19.9142														2.77277	7.40618
3486.98	2966.03	7298.77	10732.1													0.04202	0.01672							0.04202	0.01466		3385.85	19.9379	19.9984	19.7937	19.9289														2.78278	7.41875
3487.08	3726.97	5353.7	11286.3													0.0421	0.01674							0.0421	0.01467		3385.86	20.0243	20	19.8139	19.9866														2.79279	7.43127
3487.18	4324.33	6101.88	11560.1													0.04218	0.01677							0.04218	0.01469		3385.88	20.0851	19.9844	19.8346	20.021														2.8028	7.44375
3487.27	4520.04	9201.4	11689.9													0.04226	0.01679							0.04226	0.01471		3385.9	20.0244	19.9633	19.8341	20.0485														2.81281	7.45618
3487.37	6756.62	8837.77	11875													0.04234	0.01681							0.04234	0.01473		3385.91	19.9852	20.0012	19.8913	20.0558														2.82282	7.46856
3487.47	6498.19	6728.46	15028.8													0.04242	0.01684							0.04242	0.01474		3385.93	19.9934	19.9715	19.865	20.0372														2.83283	7.4809
3487.57	6688.86	9010.29	15041.9													0.0425	0.01686							0.0425	0.01476		3385.95	20.0502	19.9245	19.7887	20.0059														2.84284	7.49318
3487.66	6704.24	8126.5	16372.7													0.04258	0.01688							0.04258	0.01478		3385.96	20.0924	19.8843	19.8121	19.9907														2.85285	7.50543
3487.76	6859.56	9384.69	16921.6													0.04266	0.0169							0.04266	0.0148		3385.98	20.0565	19.9023	19.8145	19.9793														2.86286	7.51762
3487.86	6695.4	10495.6	17482.7													0.04274	0.01693							0.04274	0.01481		3386	20.024	19.9482	19.7735	20.0168														2.87287	7.52977
3487.96	7108.01	10329.2	19258.2													0.04282	0.01695							0.04282	0.01483		3386.01	20.0146	20	19.7975	20.0436														2.88288	7.54188
3488.05	7188.1	10732.7	18403.7													0.0429	0.01697							0.0429	0.01485		3386.03	19.9654	19.9755	19.8818	20.0517														2.89289	7.55394
3488.15	8728.95	13208.3	18028.3													0.04298	0.01699							0.04298	0.01487		3386.05	20.0008	19.9514	19.9386	20.0586														2.9029	7.56595
3488.25	8952.27	12563.3	18821.8													0.04306	0.01702							0.04306	0.01488		3386.06	20.1028	19.9893	20.0164	20.0975														2.91291	7.57792
3488.35	10287.4	11752.3	20943.1													0.04314	0.01704							0.04314	0.0149		3386.08	20.0534	20.0275	20.024	20.0412														2.92292	7.58985
3488.45	10562.5	14108.7	21460.4													0.04322	0.01706							0.04322	0.01492		3386.1	19.9751	19.9956	20.0431	19.9526														2.93293	7.60173
3488.54	10534.5	14179	23058.2													0.0433	0.01708							0.0433	0.01494		3386.11	19.996	19.9872	20.0316	19.9797														2.94294	7.61357
3488.64	10377.9	13414.7	23911.1													0.04338	0.01711							0.04338	0.01495		3386.13	20.0094	20	19.9666	20.0187														2.95295	7.62536
3488.74	10796.5	13897.3	24676.1													0.04346	0.01713							0.04346	0.01497		3386.15	19.9765	20.006	19.9707	20.0175														2.96296	7.63711
3488.84	10022.5	16284.9	23279													0.04354	0.01715							0.04354	0.01499		3386.16	19.9487	20.0729	19.948	19.971														2.97297	7.64882
3488.93	10174	15713.1	26069.4													0.04362	0.01717							0.04362	0.015		3386.18	19.9936	20.0679	20.0487	19.9655														2.98298	7.66049
3489.03	10094.5	15055.8	26180.4													0.0437	0.0172							0.0437	0.01502		3386.2		20.0294	20.0572	19.9692														2.99299	7.67211
3489.13	10637.1	14246.6	25228.9													0.04378	0.01722							0.04378	0.01504		3386.21		20.0363	20.0349	20.0214														3	7.68022
3489.23	10887	14704.8	24688.5													0.04386	0.01724							0.04386	0.01506		3386.23		20	20.0282	20.0036														3.003	7.68369
3489.33	10777.8	14476	24712.8													0.04394	0.01726							0.04394	0.01507																				3.01301	7.69522
3489.42	10511.7	16079.8	26652.8													0.04402	0.01729							0.04402	0.01509																				3.02302	7.70672
3489.52	8716.42	15337	24212.3													0.0441	0.01731							0.0441	0.01511																				3.03303	7.71817
3489.62	9214.26	14676	21193.9													0.04418	0.01733							0.04418	0.01512																				3.04304	7.72958
3489.72	10178.4	13017.5	20106.6													0.04426	0.01735							0.04426	0.01514																				3.05305	7.74095
3489.81	8660.91	12007.1	19722.6													0.04434	0.01737							0.04434	0.01516																				3.06306	7.75228
3489.91	6904.69	9089.13	17067.5													0.04442	0.0174							0.04442	0.01518																				3.07307	7.76357
3490.01	6807.63	9815.55	14903.6													0.0445	0.01742							0.0445	0.01519																				3.08308	7.77482
3490.11	5792.27	8147.66	12206.5													0.04458	0.01744							0.04458	0.01521																				3.09309	7.78602
3490.21	5444.79	7425.96	11776.7													0.04466	0.01746							0.04466	0.01523																				3.1031	7.79719
3490.3	2970.19	5493.39	7982.47													0.04474	0.01748							0.04474	0.01524																				3.11311	7.80831
3490.4	2709.72	4786.74	5127.87													0.04482	0.01751							0.04482	0.01526																				3.12312	7.8194
3490.5	1629.67	3007.65	4417.41													0.0449	0.01753							0.0449	0.01528																				3.13313	7.83045
3490.6	955.323	777.36	797.807													0.04498	0.01755							0.04498	0.01529																				3.14314	7.84146
3490.69	-1299.99	-1252.09	-204.662													0.04507	0.01757							0.04507	0.01531																				3.15315	7.85242
3490.79	-2607.9	-1085.35	-3895.26													0.04515	0.01759							0.04515	0.01533																				3.16316	7.86335
3490.89	-3214.5	-3820.47	-6997.96													0.04523	0.01762							0.04523	0.01535																				3.17317	7.87424
3490.99	-3768.42	-4672.25	-9452.32													0.04531	0.01764							0.04531	0.01536																				3.18318	7.8851
3491.08	-4819.94	-6327.01	-11165.1													0.04539	0.01766							0.04539	0.01538																				3.19319	7.89591
3491.18	-6018.8	-8255.54	-12352.8													0.04547	0.01768							0.04547	0.0154																				3.2032	7.90669
3491.28	-5968.14	-9840.53	-13952.7													0.04555	0.0177							0.04555	0.01541																				3.21321	7.91742
3491.38	-7462.49	-10276.4	-16340													0.04563	0.01772							0.04563	0.01543																				3.22322	7.92812
3491.48	-6627.71	-11473.2	-17927.7													0.04571	0.01775							0.04571	0.01545																				3.23323	7.93878
3491.57	-7668.93	-12347.5	-19848.8													0.04579	0.01777							0.04579	0.01546																				3.24324	7.94941
3491.67	-9397.36	-12481.9	-22556.8													0.04587	0.01779							0.04587	0.01548																				3.25325	7.96
3491.77	-9902.52	-11187.4	-23501.5													0.04595	0.01781							0.04595	0.0155																				3.26326	7.97055
3491.87	-11232.5	-12471.8	-23503.9													0.04603	0.01783							0.04603	0.01551																				3.27327	7.98106
3491.96	-10647.2	-11782.4	-22853													0.04611	0.01785							0.04611	0.01553																				3.28328	7.99154
3492.06	-9342.65	-12701.6	-22094.3													0.04619	0.01788							0.04619	0.01554																				3.29329	8.00198
3492.16	-9333.61	-12594.4	-22026.7													0.04627	0.0179							0.04627	0.01556																				3.3033	8.01239
3492.26	-10348.8	-11732.5	-23499.2													0.04635	0.01792							0.04635	0.01558																				3.31331	8.02275
3492.36	-10222.3	-14214.7	-22399.5													0.04643	0.01794							0.04643	0.01559																				3.32332	8.03309
3492.45	-10352.6	-15837.1	-21741.7													0.04651	0.01796							0.04651	0.01561																				3.33333	8.04338
3492.55	-9688.14	-14422.2	-18886.9													0.04659	0.01798							0.04659	0.01563																				3.34334	8.05365
3492.65	-8541.1	-12981.2	-21087.9													0.04667	0.01801							0.04667	0.01564																				3.35335	8.06387
3492.75	-8901.52	-10599.5	-19299.3													0.04675	0.01803							0.04675	0.01566																				3.36336	8.07406
3492.84	-7596.17	-10100.6	-17692.3													0.04683	0.01805							0.04683	0.01568																				3.37337	8.08422
3492.94	-7367.11	-10586	-16571.1													0.04691	0.01807							0.04691	0.01569																				3.38338	8.09434
3493.04	-8781.34	-10831	-19045.4													0.04699	0.01809							0.04699	0.01571																				3.39339	8.10443
3493.14	-8323.24	-13159.1	-16495.2													0.04707	0.01811							0.04707	0.01573																				3.4034	8.11448
3493.24	-7195.36	-10339.1	-15791.2													0.04715	0.01813							0.04715	0.01574																				3.41341	8.1245
3493.33	-7082.46	-10375.7	-14064.5													0.04723	0.01816							0.04723	0.01576																				3.42342	8.13448
3493.43	-6763.14	-9401.07	-11860.8													0.04731	0.01818							0.04731	0.01577																				3.43343	8.14444
3493.53	-5209.9	-6315.18	-11582.8													0.04739	0.0182							0.04739	0.01579																				3.44344	8.15435
3493.63	-5684.27	-7376.94	-12128.5													0.04747	0.01822							0.04747	0.01581																				3.45345	8.16424
3493.72	-5114.96	-6463.51	-10371.4													0.04755	0.01824							0.04755	0.01582																				3.46346	8.17409
3493.82	-4948.16	-6579.12	-10830.2													0.04763	0.01826							0.04763	0.01584																				3.47347	8.1839
3493.92	-4729.45	-5226.22	-10119.5													0.04771	0.01828							0.04771	0.01585																				3.48348	8.19369
3494.02	-3625.54	-6932.62	-9192.53													0.04779	0.0183							0.04779	0.01587																				3.49349	8.20344
3494.12	-2816.93	-5902.83	-10297.9													0.04787	0.01833							0.04787	0.01589																				3.5035	8.21316
3494.21	-3330.58	-5995.18	-5362.26													0.04795	0.01835							0.04795	0.0159																				3.51351	8.22284
3494.31	-2529.47	-3569.54	-7839.71													0.04803	0.01837							0.04803	0.01592																				3.52352	8.2325
3494.41	-1799.77	-1096.62	-6059.29													0.04811	0.01839							0.04811	0.01593																				3.53353	8.24212
3494.51	-1840.37	-2955.5	-6214.69													0.04819	0.01841							0.04819	0.01595																				3.54354	8.25171
3494.6	-1430.74	-2251.84	-4033.39													0.04827	0.01843							0.04827	0.01597																				3.55355	8.26126
3494.7	-454.49	-3846.11	-2863.46													0.04835	0.01845							0.04835	0.01598																				3.56356	8.27079
3494.8	-1818.65	-4476.99	-1595.58													0.04843	0.01847							0.04843	0.016																				3.57357	8.28028
3494.9	-1210.79	-1625.99	-1621.12													0.04851	0.01849							0.04851	0.01601																				3.58358	8.28975
3495	-716.081	-2791.46	-1805.77													0.04859	0.01851							0.04859	0.01603																				3.59359	8.29918
3495.09	-791.161	-827.121	-1433.29													0.04867	0.01854							0.04867	0.01605																				3.6036	8.30858
3495.19	-333.312	-1197.36	-1229.3													0.04875	0.01856							0.04875	0.01606																				3.61361	8.31795
3495.29	-510.18	-1349.78	-51.5738													0.04883	0.01858							0.04883	0.01608																				3.62362	8.32729
3495.39	-212.762	-1600.11	-745.432													0.04891	0.0186							0.04891	0.01609																				3.63363	8.33659
3495.48	1283.41	-848.34	-831.759													0.04899	0.01862							0.04899	0.01611																				3.64364	8.34587
3495.58	946.555	-1337.86	-373.82													0.04907	0.01864							0.04907	0.01613																				3.65365	8.35512
3495.68	404.304	-28.5612	-202.149													0.04915	0.01866							0.04915	0.01614																				3.66366	8.36434
3495.78	1415.77	-765.801	721.531													0.04923	0.01868							0.04923	0.01616																				3.67367	8.37352
3495.87	1272.05	1810.99	2664.98													0.04931	0.0187							0.04931	0.01617																				3.68368	8.38268
3495.97	173.552	2278.96	1182.46													0.04939	0.01872							0.04939	0.01619																				3.69369	8.39181
3496.07	-149.656	1638.85	3160.07													0.04947	0.01874							0.04947	0.0162																				3.7037	8.40091
3496.17	200.914	708.407	3317.58													0.04955	0.01876							0.04955	0.01622																				3.71371	8.40997
3496.27	350.231	1869.36	3706.1													0.04963	0.01878							0.04963	0.01623																				3.72372	8.41901
3496.36	1436.84	1161.18	3837.36													0.04971	0.01881							0.04971	0.01625																				3.73373	8.42802
3496.46	2119.51	3040.43	6586.99													0.04979	0.01883							0.04979	0.01627																				3.74374	8.437
3496.56	2141.54	3453.78	7306.26													0.04987	0.01885							0.04987	0.01628																				3.75375	8.44596
3496.66	2181.94	2170.89	5487.17													0.04995	0.01887							0.04995	0.0163																				3.76376	8.45488
3496.75	1778.22	4711.08	7605.97													0.05003	0.01889							0.05003	0.01631																				3.77377	8.46377
3496.85	3733.85	4724.56	7722.18													0.05011	0.01891							0.05011	0.01633																				3.78378	8.47264
3496.95	4481	5027.06	8126.71													0.05019	0.01893							0.05019	0.01634																				3.79379	8.48148
3497.05	3999.84	4884.17	7494.79													0.05027	0.01895							0.05027	0.01636																				3.8038	8.49029
3497.15	3762.9	5937.33	10525.6													0.05035	0.01897							0.05035	0.01637																				3.81381	8.49907
3497.24	5060.92	7045.23	9657.82													0.05043	0.01899							0.05043	0.01639																				3.82382	8.50782
3497.34	6029.89	6395.6	11132.1													0.05051	0.01901							0.05051	0.01641																				3.83383	8.51655
3497.44	4946.75	6477.32	14723.3													0.05059	0.01903							0.05059	0.01642																				3.84384	8.52524
3497.54	6026.41	8232.45	15099.8													0.05067	0.01905							0.05067	0.01644																				3.85385	8.53392
3497.63	6133.12	7726.07	15157.7													0.05075	0.01907							0.05075	0.01645																				3.86386	8.54256
3497.73	6731.94	10273.1	16161.5													0.05083	0.01909							0.05083	0.01647																				3.87387	8.55117
3497.83	7579.36	9859.8	15180.1													0.05091	0.01911							0.05091	0.01648																				3.88388	8.55976
3497.93	8043	12606.2	17704.8													0.05099	0.01913							0.05099	0.0165																				3.89389	8.56832
3498.03	7975.15	11439.4	18706.6													0.05107	0.01915							0.05107	0.01651																				3.9039	8.57686
3498.12	7996.67	11242.9	20899.7													0.05115	0.01917							0.05115	0.01653																				3.91391	8.58537
3498.22	7325.45	11682.8	21943													0.05123	0.01919							0.05123	0.01654																				3.92392	8.59385
3498.32	9046.24	14651.3	20650.1													0.05131	0.01921							0.05131	0.01656																				3.93393	8.6023
3498.42	10488.9	15423.4	22313.6													0.05139	0.01923							0.05139	0.01657																				3.94394	8.61073
3498.51	11110.6	15630.1	23610.4													0.05147	0.01925							0.05147	0.01659																				3.95395	8.61913
3498.61	10277.8	14676.4	25439.4													0.05155	0.01927							0.05155	0.0166																				3.96396	8.62751
3498.71	11012.7	15181.2	24175.1													0.05163	0.01929							0.05163	0.01662																				3.97397	8.63586
3498.81	11369.3	16796.6	25465.3													0.05171	0.01931							0.05171	0.01663																				3.98398	8.64418
3498.91	10356.4	15471.2	24356.1													0.05179	0.01933							0.05179	0.01665																				3.99399	8.65248
3499	11086.8	15959	25581.5													0.05187	0.01935							0.05187	0.01666																				4.004	8.66076
3499.1	10970.3	17308.4	26653.6													0.05195	0.01938							0.05195	0.01668																				4.01401	8.669
3499.2	11715.2	17077.9	25889													0.05203	0.0194							0.05203	0.01669																				4.02402	8.67722
3499.3	11290.9	15453.2	26765.2													0.05211	0.01942							0.05211	0.01671																				4.03403	8.68542
3499.39	10474.2	15957.1	25820.2													0.05219	0.01944							0.05219	0.01672																				4.04404	8.69359
3499.49	11747	16524.5	25857.4													0.05227	0.01946							0.05227	0.01674																				4.05405	8.70174
3499.59	11210.8	16156.9	25688.4													0.05235	0.01948							0.05235	0.01675																				4.06406	8.70986
3499.69	9987.52	15568	21998.6													0.05243	0.01949							0.05243	0.01677																				4.07407	8.71796
3499.78	8569.48	11218.9	21993.3													0.05251	0.01951							0.05251	0.01678																				4.08408	8.72603
3499.88	8314.4	11676.8	19389.5													0.05259	0.01953							0.05259	0.0168																				4.09409	8.73407
3499.98	9246.71	12124	18649.1													0.05267	0.01955							0.05267	0.01681																				4.1041	8.7421
3500.08	8551.34	11216.4	17682.6													0.05275	0.01957							0.05275	0.01683																				4.11411	8.75009
3500.18	7918.91	9662.95	17947.7													0.05283	0.01959							0.05283	0.01684																				4.12412	8.75807
3500.27	6625.09	7759.02	16820.7													0.05291	0.01961							0.05291	0.01686																				4.13413	8.76602
3500.37	5361.28	6877.52	15265.7													0.05299	0.01963							0.05299	0.01687																				4.14414	8.77394
3500.47	3329.42	4641.39	12095.7													0.05307	0.01965							0.05307	0.01689																				4.15415	8.78184
3500.57	3184.3	6053.51	9514.32													0.05315	0.01967							0.05315	0.0169																				4.16416	8.78972
3500.66	2497.8	4470.63	7722.71													0.05323	0.01969							0.05323	0.01692																				4.17417	8.79758
3500.76	2919.82	995.321	5802.6													0.05331	0.01971							0.05331	0.01693																				4.18418	8.80541
3500.86	926.352	2346.76	2399.74													0.05339	0.01973							0.05339	0.01695																				4.19419	8.81321
3500.96	-559.036	943.298	1499.59													0.05347	0.01975							0.05347	0.01696																				4.2042	8.821
3501.06	-1649.2	-452.251	-912.802													0.05355	0.01977							0.05355	0.01698																				4.21421	8.82876
3501.15	-972.702	-2308.92	-2271.54													0.05363	0.01979							0.05363	0.01699																				4.22422	8.83649
3501.25	-1208.81	-4067.53	-3381.17													0.05371	0.01981							0.05371	0.017																				4.23423	8.84421
3501.35	-1680.83	-4297.28	-3787.91													0.05379	0.01983							0.05379	0.01702																				4.24424	8.8519
3501.45	-2786.59	-3631.11	-3742.46													0.05387	0.01985							0.05387	0.01703																				4.25425	8.85957
3501.54	-2731.22	-3370.27	-4336.56													0.05395	0.01987							0.05395	0.01705																				4.26426	8.86721
3501.64	-2673	-2432.03	-5619.26													0.05403	0.01989							0.05403	0.01706																				4.27427	8.87483
3501.74	-2481.19	-3996.46	-4648.34													0.05411	0.01991							0.05411	0.01708																				4.28428	8.88243
3501.84	-1274.88	-4658.09	-3451.48													0.05419	0.01993							0.05419	0.01709																				4.29429	8.89001
3501.94	-2033.43	-3471.04	-3517.51													0.05427	0.01995							0.05427	0.01711																				4.3043	8.89757
3502.03	-1424.37	-3657.8	-1957.22													0.05435	0.01997							0.05435	0.01712																				4.31431	8.9051
3502.13	-1455.36	-6099.4	-3822.39													0.05443	0.01999							0.05443	0.01714																				4.32432	8.91261
3502.23	-2242.88	-4092.85	-1863.51													0.05451	0.02001							0.05451	0.01715																				4.33433	8.9201
3502.33	-946.495	-1717.97	-1971.76													0.05459	0.02003							0.05459	0.01716																				4.34434	8.92756
3502.42	784.326	-2687.72	-1974.59													0.05467	0.02005							0.05467	0.01718																				4.35435	8.93501
3502.52	634.018	-246.081	537.419													0.05475	0.02006							0.05475	0.01719																				4.36436	8.94243
3502.62	-879.943	716.733	3380.72													0.05483	0.02008							0.05483	0.01721																				4.37437	8.94983
3502.72	1430.93	2315.22	937.27													0.05491	0.0201							0.05491	0.01722																				4.38438	8.95721
3502.82	1869.86	2483.99	2337.57													0.05499	0.02012							0.05499	0.01724																				4.39439	8.96457
3502.91	2389.48	4312.36	4165.91													0.05508	0.02014							0.05508	0.01725																				4.4044	8.9719
3503.01	3551.15	3902.59	4173.58													0.05516	0.02016							0.05516	0.01726																				4.41441	8.97922
3503.11	3825.22	5812.36	5707.85													0.05524	0.02018							0.05524	0.01728																				4.42442	8.98651
3503.21	3604.96	5216.75	7160.67													0.05532	0.0202							0.05532	0.01729																				4.43443	8.99379
3503.3	3482.75	4823.33	8130.19													0.0554	0.02022							0.0554	0.01731																				4.44444	9.00104
3503.4	2747.79	1866.82	5859.28													0.05548	0.02024							0.05548	0.01732																				4.45445	9.00827
3503.5	3248.78	3200.18	6741.52													0.05556	0.02026							0.05556	0.01734																				4.46446	9.01548
3503.6	2624.18	2960.52	7131.4													0.05564	0.02028							0.05564	0.01735																				4.47447	9.02267
3503.7	1963.03	3520.27	4808.49													0.05572	0.0203							0.05572	0.01736																				4.48448	9.02984
3503.79	1882.12	529.378	5772.85													0.0558	0.02031							0.0558	0.01738																				4.49449	9.03698
3503.89	1307.44	1597.11	4989.82													0.05588	0.02033							0.05588	0.01739																				4.5045	9.04411
3503.99	1082.85	1473.24	3546.45													0.05596	0.02035							0.05596	0.01741																				4.51451	9.05122
3504.09	74.7862	-436.077	1029.11													0.05604	0.02037							0.05604	0.01742																				4.52452	9.0583
3504.18	-142.63	-1479.9	-1547.16													0.05612	0.02039							0.05612	0.01743																				4.53453	9.06537
3504.28	-1174.47	-1624.21	-2155.41													0.0562	0.02041							0.0562	0.01745																				4.54454	9.07241
3504.38	-2381.73	-4378.38	-5423.27													0.05628	0.02043							0.05628	0.01746																				4.55455	9.07944
3504.48	-3649.1	-3947.35	-6295.72													0.05636	0.02045							0.05636	0.01748																				4.56456	9.08645
3504.57	-3559.41	-6057.13	-9112.53													0.05644	0.02047							0.05644	0.01749																				4.57457	9.09343
3504.67	-5255.93	-6431.07	-12528													0.05652	0.02049							0.05652	0.01751																				4.58458	9.1004
3504.77	-5645.04	-7744.22	-13414.3													0.0566	0.0205							0.0566	0.01752																				4.59459	9.10734
3504.87	-6859.89	-5858.51	-13099.4													0.05668	0.02052							0.05668	0.01753																				4.6046	9.11427
3504.97	-6543.19	-6963.42	-15712.4													0.05676	0.02054							0.05676	0.01755																				4.61461	9.12118
3505.06	-8137.38	-11295.3	-16764.3													0.05684	0.02056							0.05684	0.01756																				4.62462	9.12807
3505.16	-9510.44	-13770.2	-18997.2													0.05692	0.02058							0.05692	0.01757																				4.63463	9.13493
3505.26	-9427.28	-13820.6	-19489.2													0.057	0.0206							0.057	0.01759																				4.64464	9.14178
3505.36	-10605.4	-14188.3	-22993.9													0.05708	0.02062							0.05708	0.0176																				4.65465	9.14861
3505.45	-11176	-16247.8	-26005.7													0.05716	0.02064							0.05716	0.01762																				4.66466	9.15542
3505.55	-11483.9	-14332.5	-26138.6													0.05724	0.02066							0.05724	0.01763																				4.67467	9.16221
3505.65	-10770	-15606.7	-24612.2													0.05732	0.02067							0.05732	0.01764																				4.68468	9.16899
3505.75	-10342.7	-16467.9	-24296.5													0.0574	0.02069							0.0574	0.01766																				4.69469	9.17574
3505.85	-11211.5	-17409.3	-25032.8													0.05748	0.02071							0.05748	0.01767																				4.7047	9.18247
3505.94	-10747.4	-15666.8	-25239.4													0.05756	0.02073							0.05756	0.01769																				4.71471	9.18919
3506.04	-10045.1	-15601.4	-26387.2													0.05764	0.02075							0.05764	0.0177																				4.72472	9.19589
3506.14	-11170.7	-16459.7	-28161.2													0.05772	0.02077							0.05772	0.01771																				4.73473	9.20257
3506.24	-11662.4	-16304	-26225													0.0578	0.02079							0.0578	0.01773																				4.74474	9.20923
3506.33	-11262.6	-16372.8	-23771.7													0.05788	0.02081							0.05788	0.01774																				4.75475	9.21587
3506.43	-10588.7	-15860.4	-24180.2													0.05796	0.02082							0.05796	0.01775																				4.76476	9.22249
3506.53	-10155.6	-13684.5	-23119.3													0.05804	0.02084							0.05804	0.01777																				4.77477	9.2291
3506.63	-8950.73	-13989.2	-23527.3													0.05812	0.02086							0.05812	0.01778																				4.78478	9.23568
3506.73	-9099.31	-13704.1	-21739													0.0582	0.02088							0.0582	0.01779																				4.79479	9.24225
3506.82	-8409.73	-12676.6	-20456.5													0.05828	0.0209							0.05828	0.01781																				4.8048	9.2488
3506.92	-7867.22	-11339.3	-18205.4													0.05836	0.02092							0.05836	0.01782																				4.81481	9.25533
3507.02	-7431.92	-9672.61	-19706.1													0.05844	0.02094							0.05844	0.01784																				4.82482	9.26185
3507.12	-7335.69	-11021.9	-16795.7													0.05852	0.02095							0.05852	0.01785																				4.83483	9.26834
3507.21	-6998.79	-8301.99	-15543.7													0.0586	0.02097							0.0586	0.01786																				4.84484	9.27482
3507.31	-5989.69	-8966.79	-14518.3													0.05868	0.02099							0.05868	0.01788																				4.85485	9.28128
3507.41	-5030.05	-9508.5	-15327.5													0.05876	0.02101							0.05876	0.01789																				4.86486	9.28773
3507.51	-5878.01	-8473.51	-14178.2													0.05884	0.02103							0.05884	0.0179																				4.87487	9.29415
3507.6	-5955.27	-6810.43	-15319.7													0.05892	0.02105							0.05892	0.01792																				4.88488	9.30056
3507.7	-5107.74	-6613.93	-12348.9													0.059	0.02106							0.059	0.01793																				4.89489	9.30695
3507.8	-4195.03	-6592.15	-9880.95													0.05908	0.02108							0.05908	0.01794																				4.9049	9.31333
3507.9	-3102.8	-4919.25	-8867.51													0.05916	0.0211							0.05916	0.01796																				4.91491	9.31968
3508	-2395.29	-5895.69	-6973.07													0.05924	0.02112							0.05924	0.01797																				4.92492	9.32602
3508.09	-2294.38	-5177.67	-6986.53													0.05932	0.02114							0.05932	0.01798																				4.93493	9.33234
3508.19	-2324.04	-4061.42	-4901.91													0.0594	0.02116							0.0594	0.018																				4.94494	9.33865
3508.29	-2963.52	-4937.11	-6222.53													0.05948	0.02117							0.05948	0.01801																				4.95495	9.34494
3508.39	-2733.14	-2855.05	-4567.91													0.05956	0.02119							0.05956	0.01802																				4.96496	9.35121
3508.48	-1933.3	-4796.57	-5589.29													0.05964	0.02121							0.05964	0.01804																				4.97497	9.35746
3508.58	-1958.05	-3882.55	-3768.38													0.05972	0.02123							0.05972	0.01805																				4.98498	9.3637
3508.68	-2088.94	-3199.34	-3897.92													0.0598	0.02125							0.0598	0.01806																				4.99499	9.36992
3508.78	-1017.84	-1444.33	-4378.58													0.05988	0.02127							0.05988	0.01808																				5	9.37303
3508.88	-947.773	159.505	-2699.86													0.05996	0.02128							0.05996	0.01809																				5.00501	9.37613
3508.97	-1477.87	-1226.11	-2135.13													0.06	0.02129							0.06	0.0181																				5.01502	9.38231
3509.07	-775.695	-1951	387.288													0.06004	0.0213							0.06004	0.0181																				5.02503	9.38848
3509.17	-421.198	-249.18	3.2535													0.06012	0.02132							0.06012	0.01812																				5.03504	9.39464
3509.27	-109.66	239.196	578.609													0.0602	0.02134							0.0602	0.01813																				5.04505	9.40078
3509.36	-1675.28	-2619.91	-651.957													0.06028	0.02136							0.06028	0.01814																				5.05506	9.4069
3509.46	-260.692	-975.893	289.274													0.06036	0.02137							0.06036	0.01816																				5.06507	9.413
3509.56	391.86	704.54	1191.54													0.06044	0.02139							0.06044	0.01817																				5.07508	9.41909
3509.66	235.305	-974.346	718.866													0.06052	0.02141							0.06052	0.01818																				5.08509	9.42517
3509.76	-429.902	-2156.9	2272.18													0.0606	0.02143							0.0606	0.0182																				5.0951	9.43122
3509.85	806.603	916.567	1879.35													0.06068	0.02145							0.06068	0.01821																				5.10511	9.43726
3509.95	550.692	530.635	2200.47													0.06076	0.02146							0.06076	0.01822																				5.11512	9.44329
3510.05	329.92	1300.56	1861.05													0.06084	0.02148							0.06084	0.01824																				5.12513	9.4493
3510.15	874.864	1624.27	1701.13													0.06092	0.0215							0.06092	0.01825																				5.13514	9.45529
3510.24	1826.5	2000.32	4402.82													0.061	0.02152							0.061	0.01826																				5.14515	9.46127
3510.34	1376.94	1645.3	2162.16													0.06108	0.02154							0.06108	0.01827																				5.15516	9.46723
3510.44	1831.88	2115.11	4470.9													0.06116	0.02155							0.06116	0.01829																				5.16517	9.47318
3510.54	3186.35	3852.11	5678.63													0.06124	0.02157							0.06124	0.0183																				5.17518	9.47911
3510.64	3680.9	3764.26	6169.9													0.06132	0.02159							0.06132	0.01831																				5.18519	9.48502
3510.73	3265.82	2868.05	6984.45													0.0614	0.02161							0.0614	0.01833																				5.1952	9.49092
3510.83	3076.42	4347.29	7961.09													0.06148	0.02163							0.06148	0.01834																				5.20521	9.49681
3510.93	2209.45	4633.85	6892.65													0.06156	0.02164							0.06156	0.01835																				5.21522	9.50268
3511.03	2577.49	5201.7	7294.74													0.06164	0.02166							0.06164	0.01837																				5.22523	9.50853
3511.12	4258.81	5387.99	8523.16													0.06172	0.02168							0.06172	0.01838																				5.23524	9.51437
3511.22	4757.15	6152.52	12341.2													0.0618	0.0217							0.0618	0.01839																				5.24525	9.52019
3511.32	5016.66	6926.12	12992.5													0.06188	0.02171							0.06188	0.0184																				5.25526	9.526
3511.42	6308.18	7874.16	11714.5													0.06196	0.02173							0.06196	0.01842																				5.26527	9.53179
3511.52	5482.81	9133.4	14323.3													0.06204	0.02175							0.06204	0.01843																				5.27528	9.53757
3511.61	6170.31	8249.43	14258.6													0.06212	0.02177							0.06212	0.01844																				5.28529	9.54333
3511.71	7086.8	10406.7	13852.6													0.0622	0.02179							0.0622	0.01846																				5.2953	9.54908
3511.81	7527.47	9178.78	15690.6													0.06228	0.0218							0.06228	0.01847																				5.30531	9.55482
3511.91	7753.04	10989.1	18320.2													0.06236	0.02182							0.06236	0.01848																				5.31532	9.56053
3512	8058.25	12275.8	19783													0.06244	0.02184							0.06244	0.01849																				5.32533	9.56624
3512.1	8408.93	11568.9	20691.8													0.06252	0.02186							0.06252	0.01851																				5.33534	9.57193
3512.2	9563.02	13524.8	20020.4													0.0626	0.02187							0.0626	0.01852																				5.34535	9.5776
3512.3	9623.04	12032.6	21176.3													0.06268	0.02189							0.06268	0.01853																				5.35536	9.58326
3512.4	9174.53	13967.6	22707.8													0.06276	0.02191							0.06276	0.01855																				5.36537	9.58891
3512.49	9818.82	12488.4	23851.2													0.06284	0.02193							0.06284	0.01856																				5.37538	9.59454
3512.59	10356.4	15074.2	25780.4													0.06292	0.02194							0.06292	0.01857																				5.38539	9.60016
3512.69	11064.1	17398.9	25087.4													0.063	0.02196							0.063	0.01858																				5.3954	9.60576
3512.79	10353	16866.7	24957.5													0.06308	0.02198							0.06308	0.0186																				5.40541	9.61135
3512.88	9980.58	15667.1	25358.1													0.06316	0.022							0.06316	0.01861																				5.41542	9.61693
3512.98	10761.4	14462.6	24741													0.06324	0.02201							0.06324	0.01862																				5.42543	9.62249
3513.08	11371.3	14782.5	24052.7													0.06332	0.02203							0.06332	0.01863																				5.43544	9.62803
3513.18	11773.1	16923.2	25866.9													0.0634	0.02205							0.0634	0.01865																				5.44545	9.63356
3513.27	11955.5	16749.2	25215.1													0.06348	0.02207							0.06348	0.01866																				5.45546	9.63908
3513.37	12321.3	14804.3	24598.2													0.06356	0.02208							0.06356	0.01867																				5.46547	9.64459
3513.47	10606.8	13070.3	23313.1													0.06364	0.0221							0.06364	0.01868																				5.47548	9.65008
3513.57	10111.7	12026.2	20544.2													0.06372	0.02212							0.06372	0.0187																				5.48549	9.65555
3513.67	9972.81	12621	21666.5													0.0638	0.02214							0.0638	0.01871																				5.4955	9.66102
3513.76	8878.58	12065.7	21093.4													0.06388	0.02215							0.06388	0.01872																				5.50551	9.66647
3513.86	6946.08	11258	17854.3													0.06396	0.02217							0.06396	0.01873																				5.51552	9.6719
3513.96	6459.17	10670.7	15984.9													0.06404	0.02219							0.06404	0.01875																				5.52553	9.67732
3514.06	6246.74	10419.1	15753.7													0.06412	0.02221							0.06412	0.01876																				5.53554	9.68273
3514.15	5728.24	9265.55	15160.6													0.0642	0.02222							0.0642	0.01877																				5.54555	9.68813
3514.25	5853.7	7695.61	12507.5													0.06428	0.02224							0.06428	0.01878																				5.55556	9.69351
3514.35	3859.39	6763.41	9959.61													0.06436	0.02226							0.06436	0.0188																				5.56557	9.69888
3514.45	2929.5	4108.24	6412.8													0.06444	0.02227							0.06444	0.01881																				5.57558	9.70423
3514.55	2823.24	4457.39	5533.8													0.06452	0.02229							0.06452	0.01882																				5.58559	9.70957
3514.64	3096.72	691.598	2199.82													0.0646	0.02231							0.0646	0.01883																				5.5956	9.7149
3514.74	1562.37	-60.5841	2197.55													0.06468	0.02233							0.06468	0.01885																				5.60561	9.72022
3514.84	47.8668	212.584	-604.551													0.06476	0.02234							0.06476	0.01886																				5.61562	9.72552
3514.94	230.224	50.9341	-1026.1													0.06484	0.02236							0.06484	0.01887																				5.62563	9.73081
3515.03	-860.998	-2056	-1581.75													0.06492	0.02238							0.06492	0.01888																				5.63564	9.73608
3515.13	-1430.18	-2964.95	-2388.67													0.06501	0.02239							0.06501	0.0189																				5.64565	9.74135
3515.23	-2381.49	-3423.58	-5490.1													0.06509	0.02241							0.06509	0.01891																				5.65566	9.74659
3515.33	-3076.36	-5579.64	-6293.87													0.06517	0.02243							0.06517	0.01892																				5.66567	9.75183
3515.43	-1983.6	-4901.85	-6762.76													0.06525	0.02245							0.06525	0.01893																				5.67568	9.75706
3515.52	-2981.97	-3686.55	-7116.69													0.06533	0.02246							0.06533	0.01895																				5.68569	9.76227
3515.62	-2786.42	-2078.07	-6011.34													0.06541	0.02248							0.06541	0.01896																				5.6957	9.76746
3515.72	-3143.93	-2697.25	-5532.33													0.06549	0.0225							0.06549	0.01897																				5.70571	9.77265
3515.82	-2878.78	-4157.27	-4979.69													0.06557	0.02251							0.06557	0.01898																				5.71572	9.77782
3515.91	-2765.97	-4448.13	-4353.81													0.06565	0.02253							0.06565	0.01899																				5.72573	9.78298
3516.01	-2504.32	-3977.39	-2445.64													0.06573	0.02255							0.06573	0.01901																				5.73574	9.78813
3516.11	-1755.74	-713.632	-2990.51													0.06581	0.02256							0.06581	0.01902																				5.74575	9.79327
3516.21	-922.172	-1472.59	-4244.47													0.06589	0.02258							0.06589	0.01903																				5.75576	9.79839
3516.3	-753.918	-431.397	-705.538													0.06597	0.0226							0.06597	0.01904																				5.76577	9.8035
3516.4	101.305	-972.805	2035.55													0.06605	0.02262							0.06605	0.01906																				5.77578	9.8086
3516.5	384.327	291.748	2283.6													0.06613	0.02263							0.06613	0.01907																				5.78579	9.81368
3516.6	183.543	1692.69	2468.33													0.06621	0.02265							0.06621	0.01908																				5.7958	9.81875
3516.7	533.316	3055.73	3935.69													0.06629	0.02267							0.06629	0.01909																				5.80581	9.82381
3516.79	1377.79	2342.08	4991.26													0.06637	0.02268							0.06637	0.0191																				5.81582	9.82886
3516.89	1561.91	-241.329	5947.58													0.06645	0.0227							0.06645	0.01912																				5.82583	9.8339
3516.99	2858.33	3982.52	5123.19													0.06653	0.02272							0.06653	0.01913																				5.83584	9.83892
3517.09	3478.62	3620.69	7336.94													0.06661	0.02273							0.06661	0.01914																				5.84585	9.84394
3517.18	2521.82	4211.75	6252.94													0.06669	0.02275							0.06669	0.01915																				5.85586	9.84894
3517.28	952.449	4370.16	4712.25													0.06677	0.02277							0.06677	0.01916																				5.86587	9.85392
3517.38	2095.81	4513.87	4938.13													0.06685	0.02278							0.06685	0.01918																				5.87588	9.8589
3517.48	2374.35	1130.39	4978.75													0.06693	0.0228							0.06693	0.01919																				5.88589	9.86386
3517.58	1382.7	2499.16	4385.13													0.06701	0.02282							0.06701	0.0192																				5.8959	9.86882
3517.67	751.345	2059.94	2958.71													0.06709	0.02283							0.06709	0.01921																				5.90591	9.87376
3517.77	-100.464	1153.3	1810.18													0.06717	0.02285							0.06717	0.01922																				5.91592	9.87868
3517.87	-179.473	-92.934	654.12													0.06725	0.02287							0.06725	0.01924																				5.92593	9.8836
3517.97	-547.087	-736.774	-384.417													0.06733	0.02288							0.06733	0.01925																				5.93594	9.88851
3518.06	-473.202	-412.494	-1436.58													0.06741	0.0229							0.06741	0.01926																				5.94595	9.8934
3518.16	-1775.51	-2655.52	-4223.92													0.06749	0.02292							0.06749	0.01927																				5.95596	9.89828
3518.26	-2394.4	-5418.11	-6990.29													0.06757	0.02293							0.06757	0.01928																				5.96597	9.90315
3518.36	-3728.09	-6247.43	-8335.09													0.06765	0.02295							0.06765	0.0193																				5.97598	9.90801
3518.46	-4451.44	-6727.36	-8731.85													0.06773	0.02297							0.06773	0.01931																				5.98599	9.91286
3518.55	-5310.95	-5826.8	-11047.5													0.06781	0.02298							0.06781	0.01932																				5.996	9.91769
3518.65	-6218.33	-7315.63	-15498.9													0.06789	0.023							0.06789	0.01933																				6.00601	9.92252
3518.75	-7063.88	-7964.52	-17284.9													0.06797	0.02302							0.06797	0.01934																				6.01602	9.92733
3518.85	-7500.17	-10215.3	-18556.4													0.06805	0.02303							0.06805	0.01935																				6.02603	9.93213
3518.94	-8740.54	-12560.2	-19378.6													0.06813	0.02305							0.06813	0.01937																				6.03604	9.93692
3519.04	-8995.59	-14093.2	-19988.7													0.06821	0.02307							0.06821	0.01938																				6.04605	9.9417
3519.14	-9516.15	-13294.9	-21575.4													0.06829	0.02308							0.06829	0.01939																				6.05606	9.94647
3519.24	-9827.74	-13405.6	-24707.2													0.06837	0.0231							0.06837	0.0194																				6.06607	9.95123
3519.34	-9993.03	-14556.7	-23789.7													0.06845	0.02312							0.06845	0.01941																				6.07608	9.95597
3519.43	-11645.7	-14728.4	-25475.8													0.06853	0.02313							0.06853	0.01942																				6.08609	9.96071
3519.53	-11528	-16449.1	-27589.4													0.06861	0.02315							0.06861	0.01944																				6.0961	9.96543
3519.63	-12035.5	-16816.7	-25651.8													0.06869	0.02316							0.06869	0.01945																				6.10611	9.97014
3519.73	-11601.9	-15404.4	-25493.8													0.06877	0.02318							0.06877	0.01946																				6.11612	9.97484
3519.82	-11020.4	-16205.8	-25784.4													0.06885	0.0232							0.06885	0.01947																				6.12613	9.97953
3519.92	-11359	-15690.3	-27013.9													0.06893	0.02321							0.06893	0.01948																				6.13614	9.98421
3520.02	-12490.6	-13452	-26651.7													0.06901	0.02323							0.06901	0.01949																				6.14615	9.98888
3520.12	-11511.6	-16125.2	-27233.6													0.06909	0.02325							0.06909	0.01951																				6.15616	9.99354
3520.22	-11289	-13878.7	-23248.3													0.06917	0.02326							0.06917	0.01952																				6.16617	9.99819
3520.31	-10545.8	-11312.7	-21498.2													0.06925	0.02328							0.06925	0.01953																				6.17618	10.0028
3520.41	-10373.6	-12919.4	-23878.7													0.06933	0.0233							0.06933	0.01954																				6.18619	10.0075
3520.51	-9445.06	-12705.6	-24803.6													0.06941	0.02331							0.06941	0.01955																				6.1962	10.0121
3520.61	-8109.59	-12662.9	-22151.3													0.06949	0.02333							0.06949	0.01956																				6.20621	10.0167
3520.7	-8108.75	-14100.2	-18811													0.06957	0.02334							0.06957	0.01958																				6.21622	10.0213
3520.8	-8037.44	-11673.1	-18762.9													0.06965	0.02336							0.06965	0.01959																				6.22623	10.0258
3520.9	-8449.4	-9411.44	-17790.9													0.06973	0.02338							0.06973	0.0196																				6.23624	10.0304
3521	-7044.16	-9153.02	-14649.8													0.06981	0.02339							0.06981	0.01961																				6.24625	10.035
3521.09	-6796.16	-10302	-17739.8													0.06989	0.02341							0.06989	0.01962																				6.25626	10.0395
3521.19	-7336.61	-7611.76	-14874													0.06997	0.02343							0.06997	0.01963																				6.26627	10.0441
3521.29	-6293.68	-8841.92	-13550.7													0.07005	0.02344							0.07005	0.01964																				6.27628	10.0486
3521.39	-5971.64	-7839.64	-11031													0.07013	0.02346							0.07013	0.01966																				6.28629	10.0531
3521.49	-4607.42	-6449.06	-9390.52													0.07021	0.02347							0.07021	0.01967																				6.2963	10.0576
3521.58	-5323.37	-5294.25	-9765.93													0.07029	0.02349							0.07029	0.01968																				6.30631	10.0621
3521.68	-5115.89	-7665.99	-8905													0.07037	0.02351							0.07037	0.01969																				6.31632	10.0666
3521.78	-4384.06	-7514.56	-6947.16													0.07045	0.02352							0.07045	0.0197																				6.32633	10.0711
3521.88	-4316.71	-8424.02	-7958.99													0.07053	0.02354							0.07053	0.01971																				6.33634	10.0756
3521.97	-3952.24	-6704.16	-8926.92													0.07061	0.02355							0.07061	0.01972																				6.34635	10.08
3522.07	-2261.42	-3702.39	-6618.47													0.07069	0.02357							0.07069	0.01974																				6.35636	10.0845
3522.17	-1882.75	-4469.48	-7533.98													0.07077	0.02359							0.07077	0.01975																				6.36637	10.0889
3522.27	-1800.7	-1883.6	-7154.17													0.07085	0.0236							0.07085	0.01976																				6.37638	10.0933
3522.37	-2650.21	-1592.88	-4566.03													0.07093	0.02362							0.07093	0.01977																				6.38639	10.0978
3522.46	-1897.44	-3279.03	-5342.63													0.07101	0.02363							0.07101	0.01978																				6.3964	10.1022
3522.56	-1969.67	-1950.3	-5539.34													0.07109	0.02365							0.07109	0.01979																				6.40641	10.1066
3522.66	-2263.13	-1596.48	-4197.5													0.07117	0.02367							0.07117	0.0198																				6.41642	10.111
3522.76	-1227.02	-1941.2	-2571.84													0.07125	0.02368							0.07125	0.01982																				6.42643	10.1153
3522.85	-1505.01	-3408.57	-1949.93													0.07133	0.0237							0.07133	0.01983																				6.43644	10.1197
3522.95	-2158.53	-2445.5	-3223.28													0.07141	0.02371							0.07141	0.01984																				6.44645	10.1241
3523.05	-1306.32	-1249.74	-933.021													0.07149	0.02373							0.07149	0.01985																				6.45646	10.1284
3523.15	-1437.6	-1644.14	-1379.95													0.07157	0.02375							0.07157	0.01986																				6.46647	10.1327
3523.25	-755.614	-2260.92	-2813.87													0.07165	0.02376							0.07165	0.01987																				6.47648	10.1371
3523.34	-1050.73	-964.694	-681.372													0.07173	0.02378							0.07173	0.01988																				6.48649	10.1414
3523.44	-692.837	-382.599	-136.947													0.07181	0.02379							0.07181	0.01989																				6.4965	10.1457
3523.54	-830.934	-456.514	-1734.42													0.07189	0.02381							0.07189	0.01991																				6.50651	10.15
3523.64	-821.999	-1338.07	-695.839													0.07197	0.02382							0.07197	0.01992																				6.51652	10.1543
3523.73	-631.698	1218.75	1121.19													0.07205	0.02384							0.07205	0.01993																				6.52653	10.1586
3523.83	44.647	2626.6	2396.4													0.07213	0.02386							0.07213	0.01994																				6.53654	10.1629
3523.93	894.983	3233.48	2632.11													0.07221	0.02387							0.07221	0.01995																				6.54655	10.1671
3524.03	2741.18	1758.55	965.452													0.07229	0.02389							0.07229	0.01996																				6.55656	10.1714
3524.13	2945.7	2622.68	2676.15													0.07237	0.0239							0.07237	0.01997																				6.56657	10.1756
3524.22	1710.51	2174.17	4771.48													0.07245	0.02392							0.07245	0.01998																				6.57658	10.1799
3524.32	1521.47	2861.29	2914.38													0.07253	0.02394							0.07253	0.01999																				6.58659	10.1841
3524.42	1042.65	2613.95	2159.36													0.07261	0.02395							0.07261	0.02001																				6.5966	10.1883
3524.52	2123.22	4150.03	5133.11													0.07269	0.02397							0.07269	0.02002																				6.60661	10.1925
3524.61	2084.92	1325.97	5030.67													0.07277	0.02398							0.07277	0.02003																				6.61662	10.1967
3524.71	2230.86	2701.49	4809.89													0.07285	0.024							0.07285	0.02004																				6.62663	10.2009
3524.81	3057.71	2680.14	8109.13													0.07293	0.02401							0.07293	0.02005																				6.63664	10.2051
3524.91	3457.47	2775.86	8089.78													0.07301	0.02403							0.07301	0.02006																				6.64665	10.2092
3525	3253.91	4007.9	9410.36													0.07309	0.02404							0.07309	0.02007																				6.65666	10.2134
3525.1	4277.27	3605.26	9599.21													0.07317	0.02406							0.07317	0.02008																				6.66667	10.2175
3525.2	5268.36	5935.04	10041.5													0.07325	0.02408							0.07325	0.02009																				6.67668	10.2217
3525.3	4119.33	7707.29	8925.31													0.07333	0.02409							0.07333	0.0201																				6.68669	10.2258
3525.4	4747.91	5606.79	11323.2													0.07341	0.02411							0.07341	0.02012																				6.6967	10.23
3525.49	6320.53	6116.97	11758.9													0.07349	0.02412							0.07349	0.02013																				6.70671	10.2341
3525.59	6111.67	8301.74	14757.4													0.07357	0.02414							0.07357	0.02014																				6.71672	10.2382
3525.69	6686.71	11764.2	15661.3													0.07365	0.02415							0.07365	0.02015																				6.72673	10.2423
3525.79	7187.56	9572.43	14763.9													0.07373	0.02417							0.07373	0.02016																				6.73674	10.2464
3525.88	6806.19	11606.1	18017.8													0.07381	0.02418							0.07381	0.02017																				6.74675	10.2504
3525.98	7316.84	11159.3	20347.8													0.07389	0.0242							0.07389	0.02018																				6.75676	10.2545
3526.08	8823.47	12139.6	19590.6													0.07397	0.02422							0.07397	0.02019																				6.76677	10.2586
3526.18	9207.94	9894.84	20205.4													0.07405	0.02423							0.07405	0.0202																				6.77678	10.2626
3526.28	9381.46	12906.4	20346.3													0.07413	0.02425							0.07413	0.02021																				6.78679	10.2667
3526.37	9581.47	13768	21322													0.07421	0.02426							0.07421	0.02022																				6.7968	10.2707
3526.47	9813.12	14280	23081.9													0.07429	0.02428							0.07429	0.02023																				6.80681	10.2747
3526.57	9182.66	14399.9	23545.6													0.07437	0.02429							0.07437	0.02025																				6.81682	10.2788
3526.67	8564.38	14567	22602.7													0.07445	0.02431							0.07445	0.02026																				6.82683	10.2828
3526.76	8783.37	13709.4	22906													0.07453	0.02432							0.07453	0.02027																				6.83684	10.2868
3526.86	9038.52	13967.5	23295.2													0.07461	0.02434							0.07461	0.02028																				6.84685	10.2907
3526.96	9807.11	15854.8	22935.7													0.07469	0.02435							0.07469	0.02029																				6.85686	10.2947
3527.06	9640	17493	20835													0.07477	0.02437							0.07477	0.0203																				6.86687	10.2987
3527.16	8694.63	14995	19571.7													0.07485	0.02438							0.07485	0.02031																				6.87688	10.3027
3527.25	9286.54	13941	20609.2													0.07493	0.0244							0.07493	0.02032																				6.88689	10.3066
3527.35	8468.32	13380.6	18949.5													0.07502	0.02442							0.07502	0.02033																				6.8969	10.3106
3527.45	7536.28	11022.3	18274.8													0.0751	0.02443							0.0751	0.02034																				6.90691	10.3145
3527.55	6932.91	9033.82	15684.6													0.07518	0.02445							0.07518	0.02035																				6.91692	10.3185
3527.64	6178.45	9181.83	16937.4													0.07526	0.02446							0.07526	0.02036																				6.92693	10.3224
3527.74	5180.27	8378.28	14066.3													0.07534	0.02448							0.07534	0.02037																				6.93694	10.3263
3527.84	5863.7	6570.03	10115.1													0.07542	0.02449							0.07542	0.02039																				6.94695	10.3302
3527.94	3861.92	4706.04	8459.41													0.0755	0.02451							0.0755	0.0204																				6.95696	10.3341
3528.04	2399.45	3563.57	7800.52													0.07558	0.02452							0.07558	0.02041																				6.96697	10.338
3528.13	2729.98	2372.33	4639.92													0.07566	0.02454							0.07566	0.02042																				6.97698	10.3419
3528.23	476.062	990.597	1083.88													0.07574	0.02455							0.07574	0.02043																				6.98699	10.3458
3528.33	-93.017	401.191	-485.977													0.07582	0.02457							0.07582	0.02044																				6.997	10.3496
3528.43	-1739.21	-2626.08	-2230.23													0.0759	0.02458							0.0759	0.02045																				7.00701	10.3535
3528.52	-2153.95	-3657.2	-4216.03													0.07598	0.0246							0.07598	0.02046																				7.01702	10.3573
3528.62	-3758.13	-5381.72	-8405.68													0.07606	0.02461							0.07606	0.02047																				7.02703	10.3612
3528.72	-5620.83	-8402.98	-9763.72													0.07614	0.02463							0.07614	0.02048																				7.03704	10.365
3528.82	-6042.44	-8447.29	-13944.2													0.07622	0.02464							0.07622	0.02049																				7.04705	10.3688
3528.92	-7035.32	-8333.66	-15633.1													0.0763	0.02466							0.0763	0.0205																				7.05706	10.3727
3529.01	-7749.13	-11077.5	-16895.5													0.07638	0.02467							0.07638	0.02051																				7.06707	10.3765
3529.11	-8877.36	-11181.2	-18929.6													0.07646	0.02469							0.07646	0.02052																				7.07708	10.3803
3529.21	-9708.55	-13596.6	-20956.8													0.07654	0.0247							0.07654	0.02053																				7.08709	10.3841
3529.31	-10080.7	-13494.1	-21017													0.07662	0.02472							0.07662	0.02054																				7.0971	10.3878
3529.4	-9418.74	-14697.3	-22713.1													0.0767	0.02473							0.0767	0.02055																				7.10711	10.3916
3529.5	-10115.7	-14397.7	-23917.1													0.07678	0.02475							0.07678	0.02056																				7.11712	10.3954
3529.6	-10333.4	-14696.8	-23326													0.07686	0.02476							0.07686	0.02058																				7.12713	10.3992
3529.7	-11270.8	-15445.5	-25205.3													0.07694	0.02478							0.07694	0.02059																				7.13714	10.4029
3529.79	-11262.2	-14957.3	-23373.9													0.07702	0.02479							0.07702	0.0206																				7.14715	10.4067
3529.89	-11159.1	-14425.3	-24576.7													0.0771	0.02481							0.0771	0.02061																				7.15716	10.4104
3529.99	-10976	-14365.3	-26895													0.07718	0.02482							0.07718	0.02062																				7.16717	10.4141
3530.09	-11392.9	-14885.9	-27150													0.07726	0.02484							0.07726	0.02063																				7.17718	10.4178
3530.19	-10932.8	-15064.3	-25065.3													0.07734	0.02485							0.07734	0.02064																				7.18719	10.4216
3530.28	-10003	-14898.5	-21919.7													0.07742	0.02487							0.07742	0.02065																				7.1972	10.4253
3530.38	-10030	-11759.2	-22998.2													0.0775	0.02488							0.0775	0.02066																				7.20721	10.429
3530.48	-9669.16	-11798.1	-20477.2													0.07758	0.0249							0.07758	0.02067																				7.21722	10.4327
3530.58	-9175.7	-12897.7	-18972.8													0.07766	0.02491							0.07766	0.02068																				7.22723	10.4363
3530.67	-9148.45	-13355.3	-18389													0.07774	0.02493							0.07774	0.02069																				7.23724	10.44
3530.77	-7904.34	-13682.9	-19425.1													0.07782	0.02494							0.07782	0.0207																				7.24725	10.4437
3530.87	-7614.27	-12657.6	-18062.7													0.0779	0.02496							0.0779	0.02071																				7.25726	10.4474
3530.97	-8304.19	-10646.5	-15957.7													0.07798	0.02497							0.07798	0.02072																				7.26727	10.451
3531.07	-6779.09	-9785.16	-14758.7													0.07806	0.02499							0.07806	0.02073																				7.27728	10.4547
3531.16	-5834.91	-8703.4	-16577													0.07814	0.025							0.07814	0.02074																				7.28729	10.4583
3531.26	-6684.31	-7680.11	-15927													0.07822	0.02502							0.07822	0.02075																				7.2973	10.4619
3531.36	-6186.77	-6754.69	-15116.5													0.0783	0.02503							0.0783	0.02076																				7.30731	10.4656
3531.46	-6075.46	-5844.15	-12649.4													0.07838	0.02504							0.07838	0.02077																				7.31732	10.4692
3531.55	-5255.15	-6994.44	-12912.4													0.07846	0.02506							0.07846	0.02078																				7.32733	10.4728
3531.65	-5814.73	-6672.78	-12311.6													0.07854	0.02507							0.07854	0.02079																				7.33734	10.4764
3531.75	-4754.23	-5580.53	-11352.5													0.07862	0.02509							0.07862	0.0208																				7.34735	10.48
3531.85	-4534.5	-5629.99	-9162.28													0.0787	0.0251							0.0787	0.02081																				7.35736	10.4836
3531.95	-3841.2	-6662.35	-7855.7													0.07878	0.02512							0.07878	0.02082																				7.36737	10.4872
3532.04	-3589.35	-4600.35	-6705.25													0.07886	0.02513							0.07886	0.02083																				7.37738	10.4907
3532.14	-2959.66	-5017.35	-6088.45													0.07894	0.02515							0.07894	0.02084																				7.38739	10.4943
3532.24	-3518.49	-4373.04	-5865.07													0.07902	0.02516							0.07902	0.02085																				7.3974	10.4979
3532.34	-3460.92	-4673.62	-7931.34													0.0791	0.02518							0.0791	0.02086																				7.40741	10.5014
3532.43	-3001.66	-2765.39	-6215.25													0.07918	0.02519							0.07918	0.02087																				7.41742	10.5049
3532.53	-2397.33	-3803.5	-5283.63													0.07926	0.02521							0.07926	0.02088																				7.42743	10.5085
3532.63	-1596.99	-2270.02	-6197.58													0.07934	0.02522							0.07934	0.02089																				7.43744	10.512
3532.73	-865.148	-1669.94	-5136.4													0.07942	0.02524							0.07942	0.0209																				7.44745	10.5155
3532.82	-2245.29	-2816.25	-6413.26													0.0795	0.02525							0.0795	0.02091																				7.45746	10.5191
3532.92	-1786.31	-4018.5	-5415.59													0.07958	0.02526							0.07958	0.02092																				7.46747	10.5226
3533.02	-2020	-1565.92	-4346.16													0.07966	0.02528							0.07966	0.02093																				7.47748	10.5261
3533.12	-1302.12	-1360.88	-3247.4													0.07974	0.02529							0.07974	0.02094																				7.48749	10.5296
3533.22	-1963.86	-1409.56	-3295.2													0.07982	0.02531							0.07982	0.02095																				7.4975	10.533
3533.31	-1628.33	-2844.13	-2184.45													0.0799	0.02532							0.0799	0.02096																				7.50751	10.5365
3533.41	-1720	-2927.89	-3157.97													0.07998	0.02534							0.07998	0.02097																				7.51752	10.54
3533.51	-1544.2	-2649.25	-2982.87													0.08	0.02534							0.08	0.02098																				7.52753	10.5435
3533.61	-1801.43	-2819.28	-2269.33													0.08006	0.02535							0.08006	0.02098																				7.53754	10.5469
3533.7	-505.147	-2090.47	-3421.97													0.08014	0.02537							0.08014	0.02099																				7.54755	10.5504
3533.8	-220.835	-1559.71	-1797.18													0.08022	0.02538							0.08022	0.021																				7.55756	10.5538
3533.9	-467.057	-2407.61	-1721.88													0.0803	0.02539							0.0803	0.02101																				7.56757	10.5573
3534	-1097.02	-3019.2	-2299.91													0.08038	0.02541							0.08038	0.02102																				7.57758	10.5607
3534.1	-1774.47	-811.255	-2675.69													0.08046	0.02542							0.08046	0.02103																				7.58759	10.5641
3534.19	-1066.28	-1297.65	-2929.21													0.08054	0.02544							0.08054	0.02104																				7.5976	10.5676
3534.29	-869.701	-612.369	-2255.16													0.08062	0.02545							0.08062	0.02105																				7.60761	10.571
3534.39	-1973.34	-64.7081	-3400.71													0.0807	0.02547							0.0807	0.02106																				7.61762	10.5744
3534.49	-1332.44	-2319.48	-3341.78													0.08078	0.02548							0.08078	0.02107																				7.62763	10.5778
3534.58	-694.322	-2107.38	-672.006													0.08086	0.0255							0.08086	0.02108																				7.63764	10.5812
3534.68	-293.373	-1346.96	16.9355													0.08094	0.02551							0.08094	0.02109																				7.64765	10.5845
3534.78	1054.58	-2002.52	-861.609													0.08102	0.02552							0.08102	0.0211																				7.65766	10.5879
3534.88	602.721	229.046	-1701.32													0.0811	0.02554							0.0811	0.02111																				7.66767	10.5913
3534.98	-275.921	222.883	-2743.42													0.08118	0.02555							0.08118	0.02112																				7.67768	10.5947
3535.07	-425.621	-1262.2	-2605.16													0.08126	0.02557							0.08126	0.02113																				7.68769	10.598
3535.17	-859.246	-1743.82	-2387.73													0.08134	0.02558							0.08134	0.02114																				7.6977	10.6014
3535.27	-61.2175	-280.261	-2385.67													0.08142	0.0256							0.08142	0.02115																				7.70771	10.6047
3535.37	-777.191	-255.005	-2857.37													0.0815	0.02561							0.0815	0.02116																				7.71772	10.6081
3535.46	77.5537	-918.265	-3159.88													0.08158	0.02562							0.08158	0.02117																				7.72773	10.6114
3535.56	396.236	-2322.39	-1684.98													0.08166	0.02564							0.08166	0.02118																				7.73774	10.6147
3535.66	1128.93	45.3042	-2845.94													0.08174	0.02565							0.08174	0.02119																				7.74775	10.618
3535.76	-324.397	-1914.4	-1005.44													0.08182	0.02567							0.08182	0.0212																				7.75776	10.6213
3535.86	-937.704	-1761.09	-77.6325													0.0819	0.02568							0.0819	0.02121																				7.76777	10.6247
3535.95	-423.303	-2544.77	-546.689													0.08198	0.02569							0.08198	0.02122																				7.77778	10.628
3536.05	-4.65427	-1633.72	-1628.2													0.08206	0.02571							0.08206	0.02123																				7.78779	10.6312
3536.15	771.37	-873.078	-3049.67													0.08214	0.02572							0.08214	0.02124																				7.7978	10.6345
3536.25	-168.706	1021.24	-3183.79													0.08222	0.02574							0.08222	0.02125																				7.80781	10.6378
3536.34	61.6435	127.963	-1424.94													0.0823	0.02575							0.0823	0.02126																				7.81782	10.6411
3536.44	-380.182	-91.159	-1182.84													0.08238	0.02577							0.08238	0.02127																				7.82783	10.6443
3536.54	-662.023	47.1013	-2195.59													0.08246	0.02578							0.08246	0.02128																				7.83784	10.6476
3536.64	400.137	-488.016	-827.69													0.08254	0.02579							0.08254	0.02129																				7.84785	10.6509
3536.74	1301.36	663.032	-1431.77													0.08262	0.02581							0.08262	0.0213																				7.85786	10.6541
3536.83	-572.59	-1988.46	-1843.1													0.0827	0.02582							0.0827	0.02131																				7.86787	10.6574
3536.93	-1519.12	-421.297	-1467.79													0.08278	0.02584							0.08278	0.02132																				7.87788	10.6606
3537.03	-1012.9	226.097	-2554.51													0.08286	0.02585							0.08286	0.02133																				7.88789	10.6638
3537.13	-89.7296	-1281.23	-3102.48													0.08294	0.02586							0.08294	0.02134																				7.8979	10.667
3537.22	-835.468	-573.461	-1354.64													0.08302	0.02588							0.08302	0.02135																				7.90791	10.6703
3537.32	-578.435	-1346.57	-1095.38													0.0831	0.02589							0.0831	0.02136																				7.91792	10.6735
3537.42	299.262	-363.093	-3059.02													0.08318	0.02591							0.08318	0.02137																				7.92793	10.6767
3537.52	-253.04	-73.9878	127.457													0.08326	0.02592							0.08326	0.02138																				7.93794	10.6799
3537.61	-321.092	-1667.36	-354.175													0.08334	0.02593							0.08334	0.02139																				7.94795	10.6831
3537.71	619.204	-1591.14	-335.292													0.08342	0.02595							0.08342	0.0214																				7.95796	10.6863
3537.81	22.1176	-2440.17	-1130.19													0.0835	0.02596							0.0835	0.02141																				7.96797	10.6894
3537.91	-174.631	-2417.22	-969.014													0.08358	0.02598							0.08358	0.02141																				7.97798	10.6926
3538.01	575.289	-2094.55	-932.973													0.08366	0.02599							0.08366	0.02142																				7.98799	10.6958
3538.1	-1062.13	-622.044	411.503													0.08374	0.026							0.08374	0.02143																				7.998	10.6989
3538.2	-1829.39	-1279.54	-418.77													0.08382	0.02602							0.08382	0.02144																				8.00801	10.7021
3538.3	-40.6196	-1814.6	-183.159													0.0839	0.02603							0.0839	0.02145																				8.01802	10.7052
3538.4	509.043	-1171.87	-1691.2													0.08398	0.02605							0.08398	0.02146																				8.02803	10.7084
3538.49	20.229	-379.891	-2263.13													0.08406	0.02606							0.08406	0.02147																				8.03804	10.7115
3538.59	-590.365	717.516	-1468.98													0.08414	0.02607							0.08414	0.02148																				8.04805	10.7147
3538.69	-161.597	-686.492	389.002													0.08422	0.02609							0.08422	0.02149																				8.05806	10.7178
3538.79	681.207	-113.898	-2587.15													0.0843	0.0261							0.0843	0.0215																				8.06807	10.7209
3538.89	67.0095	1037.45	307.66													0.08438	0.02611							0.08438	0.02151																				8.07808	10.724
3538.98	-996.143	9.77059	328.633													0.08446	0.02613							0.08446	0.02152																				8.08809	10.7271
3539.08	-1718.73	407.578	906.846													0.08454	0.02614							0.08454	0.02153																				8.0981	10.7302
3539.18	-1218	-1412.68	-2297.64													0.08462	0.02616							0.08462	0.02154																				8.10811	10.7333
3539.28	-56.9458	-1151.48	-1312.65													0.0847	0.02617							0.0847	0.02155																				8.11812	10.7364
3539.37	-123.865	-804.615	-1433.79													0.08478	0.02618							0.08478	0.02156																				8.12813	10.7395
3539.47	-1127.38	-769.223	-625.146													0.08486	0.0262							0.08486	0.02157																				8.13814	10.7426
3539.57	-1345.84	-649.247	515.204													0.08494	0.02621							0.08494	0.02158																				8.14815	10.7457
3539.67	418.954	-3310.64	-575.373													0.08503	0.02622							0.08503	0.02159																				8.15816	10.7487
3539.77	-102.223	362.177	-1729													0.08511	0.02624							0.08511	0.02159																				8.16817	10.7518
3539.86	-22.2513	1564.92	-2099.59													0.08519	0.02625							0.08519	0.0216																				8.17818	10.7548
3539.96	-10.2752	672.427	-191.875													0.08527	0.02627							0.08527	0.02161																				8.18819	10.7579
3540.06	-777.418	1633.94	-1617.53													0.08535	0.02628							0.08535	0.02162																				8.1982	10.7609
3540.16	-708.823	1580.14	-716.977													0.08543	0.02629							0.08543	0.02163																				8.20821	10.764
3540.25	15.2562	569.034	-429.622													0.08551	0.02631							0.08551	0.02164																				8.21822	10.767
3540.35	1234.32	749.255	429.012													0.08559	0.02632							0.08559	0.02165																				8.22823	10.77
3540.45	710.643	-133.829	-661.191													0.08567	0.02633							0.08567	0.02166																				8.23824	10.7731
3540.55	-60.0549	436.567	-2348.67													0.08575	0.02635							0.08575	0.02167																				8.24825	10.7761
3540.65	1158.7	-1628.24	688.797													0.08583	0.02636							0.08583	0.02168																				8.25826	10.7791
3540.74	647.047	-59.6837	-336.164													0.08591	0.02637							0.08591	0.02169																				8.26827	10.7821
3540.84	696.417	-426.847	-1562.51													0.08599	0.02639							0.08599	0.0217																				8.27828	10.7851
3540.94	-108.655	-702.673	-244.51													0.08607	0.0264							0.08607	0.02171																				8.28829	10.7881
3541.04	-160.714	-2115.42	967.92													0.08615	0.02642							0.08615	0.02172																				8.2983	10.7911
3541.13	664.945	-1331.67	-1379.69													0.08623	0.02643							0.08623	0.02173																				8.30831	10.7941
3541.23	-260.125	-896.087	-699.728													0.08631	0.02644							0.08631	0.02173																				8.31832	10.797
3541.33	498.737	-684.82	1352.96													0.08639	0.02646							0.08639	0.02174																				8.32833	10.8
3541.43	950.752	-846.235	372.473													0.08647	0.02647							0.08647	0.02175																				8.33834	10.803
3541.52	202.075	-197.787	-47.2692													0.08655	0.02648							0.08655	0.02176																				8.34835	10.8059
3541.62	-314.541	-67.0374	349.156													0.08663	0.0265							0.08663	0.02177																				8.35836	10.8089
3541.72	86.724	-495.266	-1255.28													0.08671	0.02651							0.08671	0.02178																				8.36837	10.8118
3541.82	-3.42971	-289.901	607.449													0.08679	0.02652							0.08679	0.02179																				8.37838	10.8148
3541.92	87.2311	-218.484	96.8102													0.08687	0.02654							0.08687	0.0218																				8.38839	10.8177
3542.01	-149.955	1537.4	1075.96													0.08695	0.02655							0.08695	0.02181																				8.3984	10.8207
3542.11	-1100.19	-526.619	1871.9													0.08703	0.02656							0.08703	0.02182																				8.40841	10.8236
3542.21	-307.855	617.727	963.85													0.08711	0.02658							0.08711	0.02183																				8.41842	10.8265
3542.31	49.8275	-234.953	-2484.69													0.08719	0.02659							0.08719	0.02184																				8.42843	10.8294
3542.4	411.144	441.757	-1377.41													0.08727	0.0266							0.08727	0.02184																				8.43844	10.8323
3542.5	25.4648	-605.225	-1266.41													0.08735	0.02662							0.08735	0.02185																				8.44845	10.8352
3542.6	-808.431	-92.6783	-1831.32													0.08743	0.02663							0.08743	0.02186																				8.45846	10.8381
3542.7	-268.883	-159.195	26.9191													0.08751	0.02664							0.08751	0.02187																				8.46847	10.841
3542.8	289.146	682.332	-428.574													0.08759	0.02666							0.08759	0.02188																				8.47848	10.8439
3542.89	-357.824	178.404	-377.562													0.08767	0.02667							0.08767	0.02189																				8.48849	10.8468
3542.99	18.0476	1096.83	203.383													0.08775	0.02668							0.08775	0.0219																				8.4985	10.8497
3543.09	-520.322	1805.5	-346.999													0.08783	0.0267							0.08783	0.02191																				8.50851	10.8526
3543.19	360.46	170.261	-342.962													0.08791	0.02671							0.08791	0.02192																				8.51852	10.8554
3543.28	302.307	968.115	-48.4424													0.08799	0.02672							0.08799	0.02193																				8.52853	10.8583
3543.38	793.521	-465.27	-427.647													0.08807	0.02674							0.08807	0.02194																				8.53854	10.8612
3543.48	1586.56	119.416	835.181													0.08815	0.02675							0.08815	0.02194																				8.54855	10.864
3543.58	174.567	1496.12	796.357													0.08823	0.02676							0.08823	0.02195																				8.55856	10.8669
3543.68	311.331	-1509.32	197.64													0.08831	0.02678							0.08831	0.02196																				8.56857	10.8697
3543.77	-200.119	-1398.95	372.506													0.08839	0.02679							0.08839	0.02197																				8.57858	10.8725
3543.87	-420.872	-2009.34	895.258													0.08847	0.0268							0.08847	0.02198																				8.58859	10.8754
3543.97	544.776	-458.875	18.4337													0.08855	0.02682							0.08855	0.02199																				8.5986	10.8782
3544.07	-339.048	293.874	-2583.61													0.08863	0.02683							0.08863	0.022																				8.60861	10.881
3544.16	-382.146	2590.56	-1082.06													0.08871	0.02684							0.08871	0.02201																				8.61862	10.8839
3544.26	-256.133	854.316	-177.61													0.08879	0.02686							0.08879	0.02202																				8.62863	10.8867
3544.36	212.46	1033.53	381.983													0.08887	0.02687							0.08887	0.02203																				8.63864	10.8895
3544.46	156.953	774.286	-1061.34													0.08895	0.02688							0.08895	0.02203																				8.64865	10.8923
3544.56	289.096	643.328	1334													0.08903	0.0269							0.08903	0.02204																				8.65866	10.8951
3544.65	659.508	717.629	657.947													0.08911	0.02691							0.08911	0.02205																				8.66867	10.8979
3544.75	824.97	-136.261	-2041.23													0.08919	0.02692							0.08919	0.02206																				8.67868	10.9007
3544.85	324.353	-1737.62	-1133.75													0.08927	0.02694							0.08927	0.02207																				8.68869	10.9034
3544.95	-304.062	771.983	-809.51													0.08935	0.02695							0.08935	0.02208																				8.6987	10.9062
3545.04	-194.828	-64.1316	430.98													0.08943	0.02696							0.08943	0.02209																				8.70871	10.909
3545.14	518.712	1911.02	540.121													0.08951	0.02697							0.08951	0.0221																				8.71872	10.9117
3545.24	-241.277	-229.319	77.6893													0.08959	0.02699							0.08959	0.02211																				8.72873	10.9145
3545.34	-307.458	-2472.35	609.164													0.08967	0.027							0.08967	0.02211																				8.73874	10.9173
3545.44	151.644	-836.493	483.919													0.08975	0.02701							0.08975	0.02212																				8.74875	10.92
3545.53	-53.5025	-628.653	203.215													0.08983	0.02703							0.08983	0.02213																				8.75876	10.9228
3545.63	299.976	-1092.45	-240.386													0.08991	0.02704							0.08991	0.02214																				8.76877	10.9255
3545.73	-616.354	-929.309	-621.253													0.08999	0.02705							0.08999	0.02215																				8.77878	10.9283
3545.83	-232.05	-901.18	-1267.15													0.09007	0.02707							0.09007	0.02216																				8.78879	10.931
3545.92	-516.292	-332	-1144.7													0.09015	0.02708							0.09015	0.02217																				8.7988	10.9337
3546.02	-169.658	-286.041	674.135													0.09023	0.02709							0.09023	0.02218																				8.80881	10.9364
3546.12	-79.8209	-371.725	669.934													0.09031	0.02711							0.09031	0.02219																				8.81882	10.9392
3546.22	896.457	1637.69	-478.317													0.09039	0.02712							0.09039	0.02219																				8.82883	10.9419
3546.31	-1021.78	-270.889	-1196.62													0.09047	0.02713							0.09047	0.0222																				8.83884	10.9446
3546.41	-332.556	737.819	168.826													0.09055	0.02714							0.09055	0.02221																				8.84885	10.9473
3546.51	-1658.21	-866.224	964.882													0.09063	0.02716							0.09063	0.02222																				8.85886	10.95
3546.61	-489.986	-115.261	-270.724													0.09071	0.02717							0.09071	0.02223																				8.86887	10.9527
3546.71	-981.089	-1755.06	-55.8343													0.09079	0.02718							0.09079	0.02224																				8.87888	10.9554
3546.8	-911.712	-341.506	1304.1													0.09087	0.0272							0.09087	0.02225																				8.88889	10.9581
3546.9	-1442.38	-451.901	614.263													0.09095	0.02721							0.09095	0.02226																				8.8989	10.9607
3547	-291.555	623.545	-1028.14													0.09103	0.02722							0.09103	0.02226																				8.90891	10.9634
3547.1	-143.868	654.752	550.836													0.09111	0.02723							0.09111	0.02227																				8.91892	10.9661
3547.19	-40.0308	170.521	1331.58													0.09119	0.02725							0.09119	0.02228																				8.92893	10.9688
3547.29	-415.85	-102.884	2407.09													0.09127	0.02726							0.09127	0.02229																				8.93894	10.9714
3547.39	147.233	-910.673	-2610.16													0.09135	0.02727							0.09135	0.0223																				8.94895	10.9741
3547.49	242.401	-521.428	-891.889													0.09143	0.02729							0.09143	0.02231																				8.95896	10.9767
3547.59	1211.67	-517.062	-2458.9													0.09151	0.0273							0.09151	0.02232																				8.96897	10.9794
3547.68	154.343	-1057.1	-2477.44													0.09159	0.02731							0.09159	0.02233																				8.97898	10.982
3547.78	457.55	-1687.5	-877.272													0.09167	0.02732							0.09167	0.02233																				8.98899	10.9847
3547.88	-118.892	-2262.12	554.748													0.09175	0.02734							0.09175	0.02234																				8.999	10.9873
3547.98	-209.523	-911.216	1740.92													0.09183	0.02735							0.09183	0.02235																				9.00901	10.9899
3548.07	435.657	1767.24	-595.532													0.09191	0.02736							0.09191	0.02236																				9.01902	10.9925
3548.17	-493.907	2247.94	-796.106													0.09199	0.02738							0.09199	0.02237																				9.02903	10.9952
3548.27	-433.961	158.274	-299.653													0.09207	0.02739							0.09207	0.02238																				9.03904	10.9978
3548.37	282.769	435.877	-210.856													0.09215	0.0274							0.09215	0.02239																				9.04905	11.0004
3548.47	-730.199	-71.9385	-884.108													0.09223	0.02741							0.09223	0.02239																				9.05906	11.003
3548.56	-1178.36	153.162	18.7145													0.09231	0.02743							0.09231	0.0224																				9.06907	11.0056
3548.66	-747.512	-141.637	1590.89													0.09239	0.02744							0.09239	0.02241																				9.07908	11.0082
3548.76	-435.816	802.974	699.333													0.09247	0.02745							0.09247	0.02242																				9.08909	11.0108
3548.86	-637.723	2036.51	-544.509													0.09255	0.02746							0.09255	0.02243																				9.0991	11.0134
3548.95	-550.12	-636.786	-1775.59													0.09263	0.02748							0.09263	0.02244																				9.10911	11.016
3549.05	-847.092	-2926.32	-1320.92													0.09271	0.02749							0.09271	0.02245																				9.11912	11.0185
3549.15	-1347.77	-1584.56	-267.072													0.09279	0.0275							0.09279	0.02245																				9.12913	11.0211
3549.25	-537.911	119.777	-1047.95													0.09287	0.02752							0.09287	0.02246																				9.13914	11.0237
3549.34	-375.594	-996.115	-1611.71													0.09295	0.02753							0.09295	0.02247																				9.14915	11.0262
3549.44	-451.552	-763.243	-314.114													0.09303	0.02754							0.09303	0.02248																				9.15916	11.0288
3549.54	170.036	-553.801	961.125													0.09311	0.02755							0.09311	0.02249																				9.16917	11.0314
3549.64	1117.55	-53.1969	-2340.92													0.09319	0.02757							0.09319	0.0225																				9.17918	11.0339
3549.74	-661.557	728.52	-1889.44													0.09327	0.02758							0.09327	0.02251																				9.18919	11.0365
3549.83	239.63	857.586	35.9561													0.09335	0.02759							0.09335	0.02251																				9.1992	11.039
3549.93	821.035	837.132	1722.92													0.09343	0.0276							0.09343	0.02252																				9.20921	11.0416
3550.03	607.338	-1121.15	189.463													0.09351	0.02762							0.09351	0.02253																				9.21922	11.0441
3550.13	360.904	170.285	-431.991													0.09359	0.02763							0.09359	0.02254																				9.22923	11.0466
3550.22	189.765	-149.23	272.552													0.09367	0.02764							0.09367	0.02255																				9.23924	11.0491
3550.32	-854.247	1100.89	-368.121													0.09375	0.02765							0.09375	0.02256																				9.24925	11.0517
3550.42	-651.937	-999.148	-137.2													0.09383	0.02767							0.09383	0.02256																				9.25926	11.0542
3550.52	113.967	-226.513	-1228.06													0.09391	0.02768							0.09391	0.02257																				9.26927	11.0567
3550.62	69.9804	1241.15	-289.407													0.09399	0.02769							0.09399	0.02258																				9.27928	11.0592
3550.71	386.504	-1302.88	-876.85													0.09407	0.0277							0.09407	0.02259																				9.28929	11.0617
3550.81	-130.318	-801.305	-1168.42													0.09415	0.02772							0.09415	0.0226																				9.2993	11.0642
3550.91	82.5155	-1910.65	-858.675													0.09423	0.02773							0.09423	0.02261																				9.30931	11.0667
3551.01	42.2595	-17.9048	-111.526													0.09431	0.02774							0.09431	0.02261																				9.31932	11.0692
3551.1	139.66	134.5	-2507.06													0.09439	0.02775							0.09439	0.02262																				9.32933	11.0717
3551.2	-243.205	-571.001	-3199.83													0.09447	0.02777							0.09447	0.02263																				9.33934	11.0742
3551.3	-10.6347	-1701.56	-1742.89													0.09455	0.02778							0.09455	0.02264																				9.34935	11.0767
3551.4	191.054	-3286.2	-82.7108													0.09463	0.02779							0.09463	0.02265																				9.35936	11.0791
3551.5	-1943.75	-2211.27	-1425.84													0.09471	0.0278							0.09471	0.02266																				9.36937	11.0816
3551.59	-992.082	1947.16	53.3318													0.09479	0.02782							0.09479	0.02266																				9.37938	11.0841
3551.69	-144.751	1210.3	-736.478													0.09487	0.02783							0.09487	0.02267																				9.38939	11.0865
3551.79	-768.458	-690.139	46.6178													0.09495	0.02784							0.09495	0.02268																				9.3994	11.089
3551.89	-666.845	-2096.38	1023.39													0.09504	0.02785							0.09504	0.02269																				9.40941	11.0915
3551.98	-389.304	-1361.79	-652.98													0.09512	0.02787							0.09512	0.0227																				9.41942	11.0939
3552.08	-75.3389	-1304.36	-697.872													0.0952	0.02788							0.0952	0.02271																				9.42943	11.0963
3552.18	609.013	2181.31	951.512													0.09528	0.02789							0.09528	0.02271																				9.43944	11.0988
3552.28	597.678	480.578	-1339.93													0.09536	0.0279							0.09536	0.02272																				9.44945	11.1012
3552.38	265.357	-452.611	-41.7036													0.09544	0.02792							0.09544	0.02273																				9.45946	11.1037
3552.47	-187.947	-688.539	-1124.14													0.09552	0.02793							0.09552	0.02274																				9.46947	11.1061
3552.57	510.633	-165.853	478.484													0.0956	0.02794							0.0956	0.02275																				9.47948	11.1085
3552.67	-197.613	955.907	1336.15													0.09568	0.02795							0.09568	0.02276																				9.48949	11.111
3552.77	-541.66	1402.72	963.54													0.09576	0.02796							0.09576	0.02276																				9.4995	11.1134
3552.86	-631.391	197.313	-12.5137													0.09584	0.02798							0.09584	0.02277																				9.50951	11.1158
3552.96	-1206.95	379.691	-1966.63													0.09592	0.02799							0.09592	0.02278																				9.51952	11.1182
3553.06	1084.21	-1256.38	-1875.33													0.096	0.028							0.096	0.02279																				9.52953	11.1206
3553.16	546.888	-2567.84	-1320.07													0.09608	0.02801							0.09608	0.0228																				9.53954	11.123
3553.26	520.676	25.2831	-972.36													0.09616	0.02803							0.09616	0.02281																				9.54955	11.1254
3553.35	513.591	839.01	-931.174													0.09624	0.02804							0.09624	0.02281																				9.55956	11.1278
3553.45	654.654	-875.219	-596.271													0.09632	0.02805							0.09632	0.02282																				9.56957	11.1302
3553.55	-66.6504	-1825.26	-2214.23													0.0964	0.02806							0.0964	0.02283																				9.57958	11.1326
3553.65	-906.47	1083.57	-2087.9													0.09648	0.02807							0.09648	0.02284																				9.58959	11.1349
3553.74	-1290.71	1501.27	-1615.68													0.09656	0.02809							0.09656	0.02285																				9.5996	11.1373
3553.84	-311.334	1336.65	-538.945													0.09664	0.0281							0.09664	0.02285																				9.60961	11.1397
3553.94	280.393	1486.64	1698.89													0.09672	0.02811							0.09672	0.02286																				9.61962	11.1421
3554.04	443.721	2227.9	939.863													0.0968	0.02812							0.0968	0.02287																				9.62963	11.1444
3554.14	1060.77	-484.722	-1029.19													0.09688	0.02814							0.09688	0.02288																				9.63964	11.1468
3554.23	1250.02	-618.082	-431.316													0.09696	0.02815							0.09696	0.02289																				9.64965	11.1492
3554.33	852.222	-6.23159	-895.563													0.09704	0.02816							0.09704	0.0229																				9.65966	11.1515
3554.43	305.022	616.759	-585.076													0.09712	0.02817							0.09712	0.0229																				9.66967	11.1539
3554.53	-350.219	-1684.26	-140.528													0.0972	0.02818							0.0972	0.02291																				9.67968	11.1562
3554.62	97.0201	-2442.42	-1583.96													0.09728	0.0282							0.09728	0.02292																				9.68969	11.1586
3554.72	491.774	-399.337	-1377.88													0.09736	0.02821							0.09736	0.02293																				9.6997	11.1609
3554.82	-447.467	650.849	-600.319													0.09744	0.02822							0.09744	0.02294																				9.70971	11.1632
3554.92	-231.749	936.839	1491.55													0.09752	0.02823							0.09752	0.02294																				9.71972	11.1656
3555.01	-735.803	109.457	238.525													0.0976	0.02824							0.0976	0.02295																				9.72973	11.1679
3555.11	-262.053	-572.893	-753.753													0.09768	0.02826							0.09768	0.02296																				9.73974	11.1702
3555.21	405.537	103.568	125.971													0.09776	0.02827							0.09776	0.02297																				9.74975	11.1725
3555.31	110.15	214.435	518.301													0.09784	0.02828							0.09784	0.02298																				9.75976	11.1748
3555.41	85.7693	252.804	-420.698													0.09792	0.02829							0.09792	0.02298																				9.76977	11.1772
3555.5	1037.35	-70.2673	-352.909													0.098	0.02831							0.098	0.02299																				9.77978	11.1795
3555.6	-490.756	953.201	-291.489													0.09808	0.02832							0.09808	0.023																				9.78979	11.1818
3555.7	441.08	1089.77	-2343.63													0.09816	0.02833							0.09816	0.02301																				9.7998	11.1841
3555.8	124.116	1151.59	210.224													0.09824	0.02834							0.09824	0.02302																				9.80981	11.1864
3555.89	300.368	-1395.99	190.746													0.09832	0.02835							0.09832	0.02302																				9.81982	11.1887
3555.99	229.689	-2051.52	811.91													0.0984	0.02837							0.0984	0.02303																				9.82983	11.191
3556.09	708.391	-138.966	800.887													0.09848	0.02838							0.09848	0.02304																				9.83984	11.1933
3556.19	1818.58	2287.86	923.924													0.09856	0.02839							0.09856	0.02305																				9.84985	11.1955
3556.29	641.039	-357.964	-2632.12													0.09864	0.0284							0.09864	0.02306																				9.85986	11.1978
3556.38	1145.01	220.282	-2157.94													0.09872	0.02841							0.09872	0.02306																				9.86987	11.2001
3556.48	1160.7	264.148	-1903													0.0988	0.02842							0.0988	0.02307																				9.87988	11.2024
3556.58	705.387	-1960	-1153.19													0.09888	0.02844							0.09888	0.02308																				9.88989	11.2046
3556.68	-412.282	-1844.73	-1460.16													0.09896	0.02845							0.09896	0.02309																				9.8999	11.2069
3556.77	-954.003	-666.276	-1758.59													0.09904	0.02846							0.09904	0.0231																				9.90991	11.2091
3556.87	-846.931	2548.16	-208.42													0.09912	0.02847							0.09912	0.0231																				9.91992	11.2114
3556.97	-399.097	-985.648	-121.544													0.0992	0.02848							0.0992	0.02311																				9.92993	11.2137
3557.07	-100.64	-1308.75	497.471													0.09928	0.0285							0.09928	0.02312																				9.93994	11.2159
3557.17	1081.8	-474.96	-403.222													0.09936	0.02851							0.09936	0.02313																				9.94995	11.2182
3557.26	182.701	-677.562	-161.989													0.09944	0.02852							0.09944	0.02314																				9.95996	11.2204
3557.36	-237.99	-904.712	-1135.05													0.09952	0.02853							0.09952	0.02314																				9.96997	11.2226
3557.46	785.174	-1174.27	-2429.53													0.0996	0.02854							0.0996	0.02315																				9.97998	11.2249
3557.56	872.501	75.6123	-2285.2													0.09968	0.02856							0.09968	0.02316																				9.98999	11.2271
3557.65	108.559	-350.16	566.516													0.1	0.0286							0.1	0.02319																				10	11.2293
3557.75	-577	813.778	339.373
3557.85	-313.781	1925.27	-1331.96
3557.95	484.629	1635.55	-614.109
3558.04	-293.547	1211.96	-1186.11
3558.14	259.177	-432.093	201.138
3558.24	126.088	-881.33	1368.11
3558.34	-1513.82	695.377	1731.61
3558.44	-641.302	679.024	-593.112
3558.53	-603.364	-584.552	-1266.12
3558.63	-197.506	-437.996	-619.453
3558.73	-393.509	-1318.9	-866.729
3558.83	227.794	-858.849	-1255.55
3558.92	-508.965	1150.76	-3275.84
3559.02	-601.272	521.972	-1345.72
3559.12	-439.263	-305.414	-1963.4
3559.22	-889.628	-68.5357	-842.156
3559.32	-539.986	-789.975	400.383
3559.41	533.121	-627.873	-2204.3
3559.51	1008.06	-1705.21	-1315.12
3559.61	-646.068	-100.648	-645.179
3559.71	-727.313	-427.182	-1967.47
3559.8	-231.991	-830.681	-1253.86
3559.9	-502.109	1341.76	-417.84
3560	566.708	1344.37	-1866.7
[truncated: 25 more columns]

## Sheet: Fig. 5
Fig. 5e					Fig. 5f					Fig. 5h					Fig. 5i
	Protein leakage (μg/mL)	Average	SD			Protein leakage (μg/mL)	Average	SD			Relative biofilm formation (%)	Average	SD			Relative biofilm formation (%)	Average	SD
Control	33.8299	30.071	5.04772		Control	37.3909	38.9736	8.42139		Control	100	100.241	4.83308		Control	111.25	99.9074	11.3892
	24.3338					48.0741					105.19					100
	32.0494					31.4559					95.5332					88.4722
H2O2	41.5455	41.9412	2.98725		H2O2	40.952	37.7866	4.03992		H2O2	75.7785	84.1145	7.2241		H2O2	85.6018	83.0247	3.40343
	39.1715					33.2364					88.0151					79.1667
	45.1065					39.1715					88.5499					84.3056
HIPCM	91.9936	85.6629	5.76446		HIPCM	70.0338	73.7927	5.04772		HIPCM	60.1132	63.8775	4.45443		HIPCM	58.4722	57.5232	1.34219
	84.278					79.5299					62.7241					56.5741
	80.717					71.8144					68.7952					55.3468
H2O2+HIPCM	116.921	117.712	2.47097		H2O2+HIPCM	108.018	115.14	6.28109		H2O2+HIPCM	35.2312	40.7466	5.77166		H2O2+HIPCM	51.5741	54.7839	2.79368
	120.482					119.888					40.2642					56.6667
	115.734					117.514					46.7443					56.1111

## Sheet: Fig. 6
Fig. 6a					Fig. 6b					Fig. 6c
	Cu Concentration (μg/L)	Average	SD			Respiratory chain activity (%)	Average	SD			Respiratory chain activity (%)	Average	SD
Control	212	199	22.5167		Control	85.4182	100.492	13.1613		Control	107.719	100.941	6.48149
	173					109.704					100.3
	212					106.354					94.8039
HIPCM	3635	3496	135.636		H2O2	82.3043	90.6791	9.73773		H2O2	112.009	99.4053	11.6673
	3489					88.3688					88.9815
	3364					101.364					97.2258
					HIPCM	49.6964	50.4729	2.05444		HIPCM	65.7387	61.4071	4.92103
						48.9199					56.0563
						52.8024					62.4263
					H2O2+HIPCM	36.6859	27.7016	7.81656		H2O2+HIPCM	29.2352	34.3944	4.66781
						22.4607					35.6227
						23.9581					38.3252

## Sheet: Fig. 7
Fig. 7a					Fig. 7b					Fig. 7c					Fig. 7d					Fig. 7k					Fig. 7l					Fig. 7n					Fig. 7o
	TNF-α concentration (pg/mL)	Average	SD			IL-1β Concentration (pg/mL)	Average	SD			IL-6 concentration (pg/mL)	Average	SD			MCP-1 concentration (pg/mL)	Average	SD			Segments length	Average	SD			Number of meshes	Average	SD			Cell migration ratio (%)	Average	SD			Number of nodes	Average	SD
Control	101.96	105.657	3.06325		Control	24.82	24.62	0.58878		Control	121.86	124.7	3.01413		Control	80.88	83.88	2.34947		Control	2359	2440.67	521.32		Control	3	3.33333	0.57735		H2O2	0.86583	2.66581	2.71526		Control	116	125.333	19.7315
	104.84					25.22					123.03					83.48					2998					4					5.78902					112
	106.57					23.82					125.19					84.68					1965					3					1.34259					148
	109.26					24.62					128.72					86.48				HA	6128	5279.33	754.147		HA	26	24.3333	9.60902		H2O2+HA	10.6667	10.0031	1.02937		HA	312	278	49.6689
LPS	1511	1504.8	9.16519		LPS	59.22	62.47	5.98303		LPS	250.29	239.75	7.45782		LPS	291.28	301.13	13.1994			4686					14					8.81731					301
	1501					71.02					239.5					293.68					5024					33					10.5254					221
	1493.69					62.02					235.78					299.28				HIPCM	8914	7565	1600.87		HIPCM	54	44.6667	12.8582		H2O2+HIPCM	44.1992	49.8019	5.73616		HIPCM	508	415	101.336
	1513.5					57.62					233.43					320.28					7985					50					49.5436					430
LPS+HA	645.42	641.765	30.5779		LPS+HA	52.42	52.07	1.65227		LPS+HA	172.45	178.33	6.90959		LPS+HA	233.48	239.68	7.09366			5796					30					55.6628					307
	664.46					54.02					174.8					235.28
	659.65					51.82					177.94					240.68
	597.53					50.02					188.13					249.28
LPS+HIPCM	327.15	353.305	18.274		LPS+HIPCM	33.22	37.27	3.44625		LPS+HIPCM	151.27	150.63	3.50564		LPS+HIPCM	175.08	178.58	3.16017
	367.73					36.22					152.05					177.28
	354.65					38.22					153.62					179.48
	363.69					41.42					145.58					182.48

## Sheet: Fig. 8
Fig. 8d					Fig. 8e					Fig. 8f					Fig. 8g					Fig. 8i					Fig. 8k					Fig. 8m					Fig. 8n
	Closure rate (%)	Average	SD			Closure rate (%)	Average	SD			Closure rate (%)	Average	SD			Closure rate (%)	Average	SD			Relative bacteria viability (%)	Average	SD			Relative collagen content (%)	Average	SD			Relative fluorescent intensity	Average	SD			Relative fluorescent intensity	Average	SD
Control	9.94373	8.83784	3.46353		Control	17.7968	16.8362	2.46888		Control	26.3071	33.6654	5.82162		Control	56.6757	62.9581	4.03029		Control	100	97.3333	2.51661		Control	15.9188	26.2085	7.55131		Control	90.5506	100	11.9154		Control	5.7671	7.987	2.05815
	8.91164					18.2523					40.2835					64.3788					95					25.4901					90.5818					6.7433
	11.0681					13.8414					29.5071					61.8937					97					30.2841					115.347					10.0616
	2.89213					14.6659					34.0737					67.4693				HA	105	103.333	7.63763			33.1412					103.52					9.376
	11.3736					19.6245					38.1559					64.373					110				HA	28.3932	30.1113	3.84995		HA	101.031	100.898	9.65551		HA	19.6584	17.5735	1.97662
HA	10.2897	7.00485	2.77536		HA	18.1544	17.5108	4.87269		HA	35.0374	37.25	3.07514		HA	57.3797	66.7545	5.90282			95					27.2042					91.979					17.0647
	3.35562					24.1775					34.8932					64.6612				HM	85	88	3.60555			35.7681					96.3043					15.0718
	5.19072					16.0309					39.3957					72.0474					92					29.0798					114.278					18.4993
	7.37318					18.528					35.3126					69.9502					87				HM	42.8783	50.5596	6.16749		HM	54.1221	58.8038	7.06122		HM	38.7272	38.9643	3.40882
	8.81505					10.6633					41.611					69.7339				HIPC	15	18.6667	3.21455			50.8844					68.2073					37.7819
HM	8.80715	7.45439	4.03438		HM	19.5688	26.1514	7.39477		HM	42.1583	45.9382	3.8965		HM	82.0244	83.4364	1.22283			20					50.4997					52.6951					43.6989
	3.55958					28.6484					42.7328					85.2819					21					57.9759					60.1906					35.6492
	7.84174					33.5169					50.5627					83.1379				HIPCM	23	22.6667	2.51661		HIPC	40.2286	44.7732	6.23092		HIPC	53.4383	49.0572	12.1684		HIPC	50.2842	50.0769	5.63024
	3.75503					17.1109					44.6695					82.8773					20					53.9832					38.6194					54.5215
	13.3085					31.9119					49.5676					83.8605					25					42.677					39.8846					53.429
HIPC	9.2348	18.8488	5.65931		HIPC	36.6545	39.4292	4.08452		HIPC	75.693	74.6517	2.8085		HIPC	89.5167	89.6138	2.2592								42.204					64.2865					42.0728
	20.8438					37.3662					72.6901					91.258									HIPCM	46.6711	56.2649	7.46751		HIPCM	19.7737	22.8462	7.87838		HIPCM	107.603	100.014	6.86504
	18.8966					36.552					77.5883					89.801										54.0704					14.7756					96.5902
	21.4017					46.1798					76.4689					85.9038										62.8481					23.4403					92.3007
	23.867					40.3933					70.8185					91.5897										61.4702					33.3951					103.56
HIPCM	23.3806	26.1898	3.77172		HIPCM	72.1722	72.8296	2.09632		HIPCM	93.0641	94.7716	1.20047		HIPCM	99.412	99.1756	0.31042
	22.0366					69.9642					95.842					99.034
	26.1646					74.9382					95.968					98.716
	31.6005					74.8577					94.732					99.484
	27.7666					72.2159					94.252					99.232

## Sheet: Fig. 10
Fig. 10e					Fig. 10f					Fig. 10g					Fig. 10h					Fig. 10i					Fig. 10j					Fig. 10k					Fig. 10m					Fig. 10n
	Account of inflammation cell	Average	SD			Re-epithelialization (%)	Average	SD			Granulation area (mm2)	Average	SD			Number of rete ridges	Average	SD			Area of scar (mm2)	Average	SD			Number of regenerated hair follicles	Average	SD			Relative collagen content (%)	Average	SD			Collagen Ⅰ remodeling (%)	Average	SD			Collagen Ⅲ remodeling (%)	Average	SD
Control	224	278.667	54.0123		Control	44	54.25	8.91689		Control	35.63	41.28	9.92497		Control	3	4.33333	1.1547		Control	151.4	159.9	62.1872		Control	2	0.66667	1.1547		Control	49.38	45.7267	9.68156		Control	100	95	5		Control	100	94.3333	6.02771
	332					58.53					35.47					5					102.4					0					34.75					95					95
	280					60.22					52.74					5					225.9					0					53.05					90					88
HIPCM	90	72.3333	16.2583		HIPCM	100	100	0		HIPCM	73.68	69.068	4.15692		HIPCM	15	14.6667	1.52753		HIPCM	5.1	36.7	28.2724		HIPCM	18	24.3333	9.29157		HIPCM	64.64	71.22	6.99105		HIPCM	563	582	18.5203		HIPCM	72	52.6667	18.1475
	69					100					65.61					16					45.4					20					70.46					583					36
	58					100					67.914					13					59.6					35					78.56					600					50

## Sheet: Fig. S1
Fig. S1
IrCl3 added (mM)	Relative POD-like activity (%)				Average	SD	Relative CAT-like activity (%)				Average	SD
0	101.268	100.481	99.6939	98.5571	100	1.15687	99.8173	99.9502	100.282	99.9502	100	0.19844
1.25	123.655	123.743	119.283	118.583	121.316	2.7667	135.637	135.837	135.837	135.77	135.77	0.09398
2.5	129.69	131.001	126.454	124.705	127.962	2.89282	136.9	136.7	136.767	136.767	136.784	0.08362
5	149.279	145.343	141.67	134.762	142.763	6.17318	141.685	141.818	141.818	141.818	141.784	0.06646
10	149.803	148.579	143.769	141.146	145.824	4.06341	143.878	144.011	144.011	143.878	143.944	0.07674
20	115.435	114.036	115.26	112.287	114.254	1.45196	143.745	143.811	143.878	143.811	143.811	0.05426

## Sheet: Fig. S2
Fig. S2
	Hemolysis (%)	Average	SD
ddH2O	100	100	0.51433
	100.576
	99.3276
	100.096
PBS	0	0	0
	0
	0
	0
HA	0.28818	0.19212	0.11092
	0.28818
	0.09606
	0.09606
HIPCM	0.28818	0.21614	0.14409
	0.38425
	0.09606
	0.09606

[truncated: 8 more sheets: Fig. S3, Fig. S5, Fig. S6, Fig. S8, Fig. S9, Fig. S10, Fig. S11, Fig. S12]
